# Supplementary material for: Comprehensive analysis of TCGA data reveals correlation between DNA methylation and alternative splicing
Source: BMC Genomics. 2022 Nov 18;23:758. doi: 10.1186/s12864-022-08992-w (PMC9675104; doi:10.1186/s12864-022-08992-w)
Supplement: Supplementary file 1 — Additional file 1. Multi-cancer CpG-exon correlations. This file contains 36,470 CpG-exon correlations across all the cancer types, for CpG-exon pairs that show significant correlations in more than one cancer type. [file 12864_2022_8992_MOESM1_ESM.xlsx]

## Sheet: cpg-exon correlation
Supplementary Table 1. Multi-cancer CpG-exon correlations
Mean_cor': the absolute average value of significant correlations; 'Sgin': postive or negative sign of the correlation across the cancer types where the significance identified.
CpG	Exon	Gene	Cancer	Mean_cor	Sign
cg23538703	chr3:118864997-118866434:+	RP11-484M3.5	breast;cervical	0.844539	-
cg02425416	chr11:2170356-2170833:-	INS-IGF2	cholangiocarcinoma;liver	0.822122	+
cg02425416	chr11:2170356-2170575:-	INS-IGF2	cholangiocarcinoma;liver	0.820901	+
cg02425416	chr11:2168796-2169037:-	INS-IGF2	cholangiocarcinoma;liver	0.817727	+
cg05777976	chr11:2170356-2170833:-	INS-IGF2	cholangiocarcinoma;liver	0.806904	+
cg05777976	chr11:2170356-2170575:-	INS-IGF2	cholangiocarcinoma;liver	0.802897	+
cg05777976	chr11:2168796-2169037:-	INS-IGF2	cholangiocarcinoma;liver	0.802221	+
cg13167664	chr11:2170356-2170575:-	IGF2	cholangiocarcinoma;liver	0.792153	+
cg04083712	chr7:99158156-99158318:+	GS1-259H13.10	colon;esophageal	0.785624	-
cg13167664	chr11:2170356-2170833:-	IGF2	cholangiocarcinoma;liver	0.781706	+
cg01814130	chr3:118906622-118906822:+	RP11-484M3.5	bladder;cervical	0.773013	-
cg14458615	chr3:118864997-118866434:+	RP11-484M3.5	breast;cervical	0.765564	-
cg12389423	chr3:118864997-118866434:+	RP11-484M3.5	breast;cervical	0.76546	-
cg10066151	chr19:57874879-57875071:+	AC003002.4	cervical;brain	0.75554	-
cg15744005	chr10:104632854-104632990:+	C10orf32-ASMT	breast;cervical	0.754905	-
cg20675391	chr3:118864997-118866434:+	RP11-484M3.5	breast;cervical	0.750527	-
cg15744005	chr10:104632205-104632355:+	C10orf32-ASMT	breast;cervical	0.750327	-
cg27331871	chr11:2168796-2169037:-	INS-IGF2	cholangiocarcinoma;liver	0.748659	+
cg05777976	chr11:2170356-2170833:-	IGF2	cholangiocarcinoma;liver	0.747342	+
cg05777976	chr11:2170356-2170575:-	IGF2	cholangiocarcinoma;liver	0.74557	+
cg02166532	chr11:2170356-2170575:-	IGF2	cholangiocarcinoma;liver	0.744098	+
cg15744005	chr10:104629841-104629968:+	C10orf32-ASMT	breast;cervical	0.743893	-
cg04334121	chr11:18257383-18257477:-	SAA4	cholangiocarcinoma;liver	0.742784	-
cg16817891	chr11:2170356-2170575:-	INS-IGF2	cholangiocarcinoma;liver	0.742636	+
cg04334121	chr11:18253942-18254080:-	SAA4	cholangiocarcinoma;liver	0.741591	-
cg13167664	chr11:2168796-2169037:-	IGF2	cholangiocarcinoma;liver	0.741219	+
cg16817891	chr11:2170356-2170833:-	INS-IGF2	cholangiocarcinoma;liver	0.740258	+
cg27331871	chr11:2170356-2170833:-	INS-IGF2	cholangiocarcinoma;liver	0.740244	+
cg20844262	chr20:62365997-62366176:+	ZGPAT	cholangiocarcinoma;liver	0.739767	-
cg25401210	chr7:966189-966280:-	COX19	liver;kidney_chromophobe	0.736706	+
cg24330522	chr13:36767943-36768004:-	CCDC169-SOHLH2	cervical;esophageal;head	0.735504	-
cg20844262	chr20:62366511-62366916:+	ZGPAT	cholangiocarcinoma;liver	0.735393	-
cg02425416	chr11:2170356-2170833:-	IGF2	cholangiocarcinoma;liver	0.734328	+
cg02425416	chr11:2170356-2170575:-	IGF2	cholangiocarcinoma;liver	0.732039	+
cg15746696	chr19:58400135-58400442:-	CTD-2583A14.9	colon;esophageal;bladder;breast;cholangiocarcinoma;leukemia;liver;cervical	0.731834	-
cg27331871	chr11:2170356-2170575:-	INS-IGF2	cholangiocarcinoma;liver	0.731639	+
cg16817891	chr11:2168796-2169037:-	INS-IGF2	cholangiocarcinoma;liver	0.727946	+
cg02166532	chr11:2170356-2170833:-	IGF2	cholangiocarcinoma;liver	0.725966	+
cg05777976	chr11:2168796-2169037:-	IGF2	cholangiocarcinoma;liver	0.725231	+
cg10501065	chr11:2170356-2170833:-	INS-IGF2	cholangiocarcinoma;liver	0.725019	+
cg02741226	chr3:118906622-118906822:+	RP11-484M3.5	cervical;bladder;head	0.724933	-
cg24330522	chr13:36776016-36776230:-	CCDC169-SOHLH2	cervical;esophageal;head	0.724776	-
cg06301529	chr17:26125726-26125908:-	RP1-66C13.4	liver;esophageal	0.720926	-
cg04334121	chr11:18257383-18257477:-	SAA2-SAA4	cholangiocarcinoma;liver	0.719628	-
cg10501065	chr11:2170356-2170575:-	INS-IGF2	cholangiocarcinoma;liver	0.718213	+
cg07101926	chr15:42700409-42700522:+	CAPN3	glioblastoma;brain	0.717617	-
cg07101926	chr15:42702786-42702864:+	CAPN3	glioblastoma;brain	0.716193	-
cg04334121	chr11:18253942-18254080:-	SAA2-SAA4	cholangiocarcinoma;liver	0.715794	-
cg22299467	chr19:58400135-58400442:-	CTD-2583A14.9	colon;esophageal;breast;bladder;head;cholangiocarcinoma;leukemia;liver;cervical	0.713864	-
cg07101926	chr15:42702626-42702694:+	CAPN3	glioblastoma;brain	0.713322	-
cg24330522	chr13:36767758-36767862:-	CCDC169-SOHLH2	cervical;esophageal;head	0.712982	-
cg19841423	chr20:62369536-62369852:+	RP4-583P15.15	cholangiocarcinoma;liver	0.712566	-
cg18368125	chr16:69383428-69383554:-	RP11-343C2.7	breast;cervical	0.711402	-
cg10501065	chr11:2168796-2169037:-	INS-IGF2	cholangiocarcinoma;liver	0.709531	+
cg07101926	chr15:42703082-42703198:+	CAPN3	glioblastoma;brain	0.709487	-
cg01242400	chr20:62369536-62369852:+	RP4-583P15.15	cholangiocarcinoma;liver	0.708816	-
cg22758700	chr7:99156045-99156410:+	GS1-259H13.10	colon;bladder;esophageal	0.708035	-
cg07101926	chr15:42701501-42701578:+	CAPN3	glioblastoma;brain	0.70775	-
cg07101926	chr15:42702129-42702193:+	CAPN3	glioblastoma;brain	0.70597	-
cg07101926	chr15:42701985-42702042:+	CAPN3	glioblastoma;brain	0.705935	-
cg01079658	chr7:99158156-99158318:+	GS1-259H13.10	colon;bladder;esophageal	0.705227	-
cg24543552	chr6:73935020-73935175:-	RP11-257K9.8	head;cervical	0.703779	-
cg01808171	chr19:20828490-20828585:-	CTC-513N18.7	esophageal;bladder;breast;head;cervical	0.702557	-
cg16817891	chr11:2170356-2170575:-	IGF2	cholangiocarcinoma;liver	0.702096	+
cg07101926	chr15:42703485-42703543:+	CAPN3	glioblastoma;breast;brain	0.701833	-
cg12457529	chr7:99156045-99156410:+	GS1-259H13.10	colon;bladder;esophageal	0.701777	-
cg20844262	chr20:62366511-62366916:+	RP4-583P15.15	cholangiocarcinoma;liver	0.701764	-
cg21532432	chr11:2170356-2170833:-	INS-IGF2	cholangiocarcinoma;liver	0.701522	+
cg08735211	chr6:32920726-32920899:-	XXbac-BPG181M17.5	colon;breast;bladder;head;brain;leukemia;liver;cervical	0.701182	-
cg24543552	chr6:73935020-73935144:-	RP11-257K9.8	cervical;head	0.700717	-
cg16817891	chr11:2170356-2170833:-	IGF2	cholangiocarcinoma;liver	0.700708	+
cg02280912	chr19:58400135-58400442:-	CTD-2583A14.9	colon;esophageal;bladder;breast;leukemia;liver;cervical	0.699389	-
cg06875131	chr17:63534220-63534461:-	CTD-2535L24.2	colon;esophageal;bladder;liver;cervical	0.699317	-
cg02425416	chr11:2168796-2169037:-	IGF2	cholangiocarcinoma;liver	0.698555	+
cg27112264	chr19:58400135-58400442:-	CTD-2583A14.9	colon;esophageal;breast;bladder;leukemia;liver;cervical	0.698496	-
cg25143771	chr10:104629841-104629968:+	C10orf32-ASMT	breast;cervical	0.696446	-
cg06769082	chr7:99158156-99158318:+	GS1-259H13.10	colon;esophageal	0.695264	-
cg16363586	chr19:17516886-17517105:+	CTD-2521M24.9	glioblastoma;colon;head;esophageal;breast;bladder;brain;liver;cervical	0.695165	-
cg07101926	chr15:42700409-42700522:+	RP11-164J13.1	glioblastoma;brain	0.694856	-
cg01808171	chr19:20844250-20844402:-	CTC-513N18.7	bladder;esophageal;breast	0.693698	-
cg18368125	chr16:69381691-69381839:-	RP11-343C2.7	breast;cervical	0.693091	-
cg24183187	chr11:2168796-2169037:-	IGF2	cholangiocarcinoma;breast;brain	0.692316	-
cg01808171	chr19:20829085-20829211:-	CTC-513N18.7	esophageal;bladder;breast;head;cervical	0.692072	-
cg20844262	chr20:62365997-62366176:+	RP4-583P15.15	cholangiocarcinoma;liver	0.691668	-
cg27331871	chr11:2170356-2170833:-	IGF2	cholangiocarcinoma;liver	0.688958	+
cg17540545	chr19:35629732-35629798:+	CTD-2527I21.4	breast;liver;brain	0.688044	-
cg07101926	chr15:42701985-42702042:+	RP11-164J13.1	glioblastoma;brain	0.687846	-
cg06875131	chr17:63537573-63537675:-	CTD-2535L24.2	colon;esophageal;bladder;liver;cervical	0.686409	-
cg07101926	chr15:42703945-42704515:+	RP11-164J13.1	glioblastoma;brain	0.686356	-
cg07101926	chr15:42702129-42702193:+	RP11-164J13.1	glioblastoma;brain	0.686077	-
cg07101926	chr15:42703945-42704515:+	CAPN3	glioblastoma;brain	0.685678	-
cg24330522	chr13:36764083-36764193:-	CCDC169-SOHLH2	head;esophageal;cervical	0.685328	-
cg24330522	chr13:36776016-36776230:-	SOHLH2	head;esophageal;cervical	0.683557	-
cg27331871	chr11:2168796-2169037:-	IGF2	cholangiocarcinoma;liver	0.683262	+
cg17830204	chr7:99818551-99819111:+	STAG3	colon;esophageal;breast;bladder;head;cholangiocarcinoma;liver;cervical	0.682355	-
cg17255703	chr3:158970516-158970596:+	IQCJ-SCHIP1	leukemia;breast	0.681845	-
cg23011419	chr17:63537573-63537675:-	AXIN2	colon;bladder;esophageal;cervical	0.681573	-
cg27331871	chr11:2170356-2170575:-	IGF2	cholangiocarcinoma;liver	0.681123	+
cg18503912	chr19:35630980-35631044:+	FXYD1	cervical;breast;liver;brain	0.680816	-
cg24330522	chr13:36767943-36768004:-	SOHLH2	cervical;esophageal;head	0.680694	-
cg20844262	chr20:62366511-62366916:+	LIME1	cholangiocarcinoma;liver	0.680648	-
cg04083712	chr7:99156045-99156410:+	GS1-259H13.10	colon;breast	0.680324	-
cg23011419	chr17:63545638-63545778:-	AXIN2	colon;bladder;esophageal;cervical	0.680275	-
cg07101926	chr15:42701501-42701578:+	RP11-164J13.1	glioblastoma;brain	0.679873	-
cg24124798	chr19:58400135-58400442:-	CTD-2583A14.9	colon;esophageal;breast;bladder;leukemia;liver;cervical	0.67986	-
cg14723423	chr19:45448006-45448147:+	APOC4	cholangiocarcinoma;liver	0.679303	-
cg15746696	chr19:58400135-58400442:-	ZNF814	colon;esophageal;breast;bladder;cholangiocarcinoma;leukemia;liver;cervical	0.679233	-
cg07101926	chr15:42702626-42702694:+	RP11-164J13.1	glioblastoma;brain	0.678717	-
cg07101926	chr15:42702786-42702864:+	RP11-164J13.1	glioblastoma;brain	0.678699	-
cg24183187	chr11:2168796-2169037:-	INS-IGF2	cholangiocarcinoma;breast;brain	0.678347	-
cg04819539	chr12:58166800-58166911:+	METTL21B	cholangiocarcinoma;glioblastoma;brain	0.677584	-
cg24183187	chr11:2170356-2170833:-	INS-IGF2	cholangiocarcinoma;breast	0.67752	-
cg07101926	chr15:42703082-42703198:+	RP11-164J13.1	glioblastoma;brain	0.675726	-
cg18503912	chr19:35631501-35631533:+	FXYD1	cervical;breast;liver;brain	0.675091	-
cg24330522	chr13:36765932-36766031:-	CCDC169-SOHLH2	cervical;esophageal;head	0.674756	-
cg11499689	chr17:21477504-21477731:-	RP11-822E23.6	brain;glioblastoma;cervical	0.673806	-
cg12090003	chr19:17516886-17517105:+	CTD-2521M24.9	glioblastoma;colon;head;esophageal;breast;bladder;brain;cholangiocarcinoma;liver;cervical	0.673631	-
cg24330522	chr13:36767758-36767862:-	SOHLH2	head;esophageal;cervical	0.673348	-
cg25225693	chr7:99818383-99818443:+	STAG3	bladder;breast;cholangiocarcinoma;leukemia;liver	0.673248	-
cg06875131	chr17:63545638-63545778:-	CTD-2535L24.2	colon;esophageal;bladder;liver;cervical	0.67294	-
cg15746696	chr19:58388284-58388410:-	CTD-2583A14.9	colon;esophageal;bladder;breast;leukemia;liver;cervical	0.67239	-
cg24330522	chr13:36747829-36747947:-	CCDC169-SOHLH2	cervical;esophageal;head	0.671867	-
cg22299467	chr19:58388284-58388410:-	CTD-2583A14.9	colon;esophageal;breast;bladder;head;leukemia;liver;cervical	0.67093	-
cg17840539	chr6:73935020-73935175:-	RP11-257K9.8	bladder;esophageal;breast;cervical	0.670522	-
cg19511994	chr14:39709765-39709851:+	MIA2	esophageal;cervical	0.669946	-
cg17769836	chr19:45448006-45448147:+	APOC4	cholangiocarcinoma;liver	0.669436	-
cg14723423	chr19:45445495-45445610:+	APOC4	cholangiocarcinoma;liver	0.669361	-
cg16363586	chr19:17516886-17517105:+	MVB12A	glioblastoma;colon;head;esophageal;bladder;breast;brain;liver;cervical	0.668265	-
cg01254505	chr19:17516886-17517105:+	MVB12A	colon;esophageal;cholangiocarcinoma;bladder;breast;head;brain;liver;cervical	0.667099	-
cg17540545	chr19:35632440-35632476:+	FXYD1	breast;liver;brain	0.66626	-
cg01079658	chr7:99156045-99156410:+	GS1-259H13.10	colon;breast;esophageal;bladder	0.666155	-
cg16817891	chr11:2168796-2169037:-	IGF2	cholangiocarcinoma;liver	0.665769	+
cg24183187	chr11:2170356-2170575:-	INS-IGF2	cholangiocarcinoma;breast	0.665743	-
cg06231285	chr7:100170483-100170636:-	SAP25	bladder;esophageal;head;cervical	0.665723	-
cg26047127	chr11:117712506-117712580:-	FXYD6	glioblastoma;brain	0.665539	-
cg12486795	chr1:162336842-162339813:+	NOS1AP	colon;esophageal;bladder;head;liver;cervical	0.665316	-
cg26820811	chr15:69267068-69267171:+	RP11-809H16.2	head;cervical	0.665217	-
cg01254505	chr19:17516886-17517105:+	CTD-2521M24.9	colon;head;esophageal;bladder;breast;brain;cholangiocarcinoma;liver;cervical	0.66508	-
cg14723423	chr19:45448006-45448147:+	APOC4-APOC2	cholangiocarcinoma;liver	0.664912	-
cg12486795	chr1:162336842-162339813:+	C1orf226	colon;esophageal;bladder;head;liver;cervical	0.664812	-
cg14264773	chr1:226075099-226075732:-	RP4-559A3.7	colon;esophageal	0.664626	-
cg17840539	chr6:73935020-73935144:-	RP11-257K9.8	bladder;esophageal;breast;cervical	0.664268	-
cg17540545	chr19:35629732-35629798:+	FXYD1	breast;liver;brain	0.664238	-
cg17769836	chr19:45445495-45445610:+	APOC4	cholangiocarcinoma;liver	0.664003	-
cg15744005	chr10:104638606-104638748:+	C10orf32-ASMT	breast;liver;cervical	0.663533	-
cg01472176	chr1:226075099-226075732:-	LEFTY1	colon;cervical	0.663253	-
cg15759937	chr19:58400135-58400442:-	CTD-2583A14.9	colon;esophageal;bladder;breast;leukemia;liver;cervical	0.663123	-
cg07484673	chr7:99156045-99156410:+	GS1-259H13.10	colon;bladder;breast;esophageal	0.663016	-
cg18503912	chr19:35629732-35629798:+	FXYD1	cervical;breast;liver;brain	0.662357	-
cg13620881	chr6:10930603-10930747:+	SYCP2L	esophageal;bladder;breast;head;cervical	0.661455	-
cg23792093	chr13:47011520-47012325:-	KIAA0226L	colon;bladder;esophageal;brain	0.661313	-
cg24123124	chr7:56019611-56019623:+	GBAS	glioblastoma;adrenocortical;head	0.660836	both
cg12090003	chr19:17516886-17517105:+	MVB12A	glioblastoma;colon;head;esophageal;bladder;breast;brain;cholangiocarcinoma;liver;cervical	0.660689	-
cg17830204	chr7:99818383-99818443:+	STAG3	colon;esophageal;breast;bladder;head;cholangiocarcinoma;liver;cervical	0.660146	-
cg13852084	chr6:32920726-32920899:-	XXbac-BPG181M17.5	breast;liver	0.660004	-
cg04579507	chr12:21329710-21329831:+	RP11-125O5.2	cholangiocarcinoma;breast;cervical	0.65971	+
cg19511994	chr14:39703125-39703433:+	MIA2	head;esophageal;cervical	0.659629	-
cg27451672	chr7:99156045-99156410:+	GS1-259H13.10	colon;esophageal	0.659484	-
cg04347059	chr19:45448006-45448147:+	APOC4	cholangiocarcinoma;liver	0.659441	-
cg04347059	chr19:45445495-45445610:+	APOC4	cholangiocarcinoma;liver	0.658913	-
cg06875131	chr17:63553924-63554854:-	CTD-2535L24.2	colon;esophageal;bladder;liver;cervical	0.658075	-
cg26047127	chr11:117712705-117712743:-	FXYD6	glioblastoma;brain	0.658038	-
cg08772003	chr10:104632854-104632990:+	C10orf32-ASMT	breast;liver	0.657863	-
cg03531211	chr6:32920726-32920899:-	XXbac-BPG181M17.5	colon;breast;bladder;head;brain;liver;cervical	0.657783	-
cg13289561	chr12:58166800-58166911:+	METTL21B	glioblastoma;brain	0.657565	+
cg18503912	chr19:35632440-35632476:+	FXYD1	cervical;breast;liver;brain	0.657535	-
cg25143771	chr10:104632854-104632990:+	C10orf32-ASMT	cervical;breast;head	0.657178	-
cg13856573	chr11:62458259-62458345:-	HNRNPUL2-BSCL2	glioblastoma;brain	0.656884	-
cg23874600	chr2:234678177-234680261:+	UGT1A6	colon;esophageal;breast;bladder;head;cholangiocarcinoma;liver;cervical	0.656774	-
cg17540545	chr19:35630980-35631044:+	FXYD1	cervical;breast;liver;brain	0.656741	-
cg14723423	chr19:45445495-45445610:+	APOC4-APOC2	cholangiocarcinoma;liver	0.656715	-
cg13856573	chr11:62458259-62458339:-	HNRNPUL2-BSCL2	glioblastoma;brain	0.656709	-
cg05832119	chr17:41132063-41132545:-	PTGES3L	bladder;renal_papillary	0.656549	+
cg12536526	chr7:99156045-99156410:+	GS1-259H13.10	colon;esophageal	0.656256	-
cg20092122	chr19:17516886-17517105:+	CTD-2521M24.9	colon;esophageal;bladder;breast;head;liver;cervical	0.655304	-
cg17540545	chr19:35631501-35631533:+	FXYD1	cervical;breast;liver;brain	0.65499	-
cg08772003	chr10:104638606-104638748:+	C10orf32-ASMT	breast;liver	0.654978	-
cg15744005	chr10:104638136-104638267:+	C10orf32-ASMT	breast;liver;cervical	0.654577	-
cg26820811	chr15:69318868-69318991:+	RP11-809H16.2	head;cervical	0.654339	-
cg08772003	chr10:104634349-104634418:+	C10orf32-ASMT	breast;liver	0.654197	-
cg11499689	chr17:21476490-21476999:-	RP11-822E23.6	brain;colon;glioblastoma;cervical	0.654009	-
cg24330522	chr13:36748859-36749006:-	CCDC169-SOHLH2	cervical;esophageal;head	0.653956	-
cg13856573	chr11:62458084-62458164:-	HNRNPUL2-BSCL2	glioblastoma;brain	0.65357	-
cg25143771	chr10:104634349-104634418:+	C10orf32-ASMT	cervical;breast;head	0.653519	-
cg20288341	chr6:31680441-31680566:-	LY6G6E	colon;bladder;cervical	0.653471	-
cg16363586	chr19:17523906-17524114:+	CTD-2521M24.9	glioblastoma;colon;esophageal;breast;bladder;head;brain;liver;cervical	0.653371	-
cg01329005	chr19:17516886-17517105:+	MVB12A	glioblastoma;colon;head;bladder;breast;brain;cervical	0.653341	-
cg06231285	chr7:100170277-100170374:-	SAP25	bladder;esophageal;head;cervical	0.653142	-
cg27461196	chr19:35629732-35629798:+	CTD-2527I21.4	breast;liver;brain	0.653109	-
cg12090003	chr19:17523906-17524114:+	MVB12A	glioblastoma;colon;head;esophageal;bladder;breast;brain;cholangiocarcinoma;cervical	0.652761	-
cg12536526	chr7:99158156-99158318:+	GS1-259H13.10	colon;esophageal	0.652554	-
cg19565171	chr6:73935020-73935175:-	RP11-257K9.8	esophageal;bladder;breast;head;cervical	0.652024	-
cg27353824	chr19:45448006-45448147:+	APOC4	cholangiocarcinoma;liver	0.652005	-
cg08772003	chr10:104638136-104638267:+	C10orf32-ASMT	breast;liver	0.651841	-
cg17830204	chr7:99818170-99818296:+	STAG3	colon;esophageal;breast;bladder;head;cholangiocarcinoma;liver;cervical	0.651835	-
cg08772003	chr10:104629562-104629602:+	C10orf32-ASMT	breast;liver	0.65163	-
cg15744005	chr10:104636711-104636792:+	C10orf32-ASMT	breast;liver;cervical	0.651606	-
cg27461196	chr19:35630980-35631044:+	CTD-2527I21.4	breast;liver;brain	0.651454	-
cg08772003	chr10:104632205-104632355:+	C10orf32-ASMT	breast;liver	0.651204	-
cg27009392	chr16:69383428-69383554:-	RP11-343C2.7	breast;cervical	0.650885	-
cg19511994	chr14:39706126-39706259:+	MIA2	esophageal;cervical	0.650811	-
cg16148454	chr16:69383428-69383554:-	RP11-343C2.7	breast;cervical	0.6507	-
cg02280912	chr19:58388284-58388410:-	CTD-2583A14.9	colon;esophageal;bladder;breast;leukemia;liver;cervical	0.649008	-
cg06231285	chr7:100170483-100170636:-	LRCH4	bladder;esophageal;head;cervical	0.648869	-
cg07235253	chr7:99158156-99158318:+	GS1-259H13.10	colon;bladder;esophageal	0.648646	-
cg24330522	chr13:36764083-36764193:-	SOHLH2	cervical;esophageal;head	0.648009	-
cg13636404	chr7:99156045-99156410:+	GS1-259H13.10	colon;breast;esophageal;bladder	0.647829	-
cg12090003	chr19:17523906-17524114:+	CTD-2521M24.9	glioblastoma;colon;head;esophageal;breast;bladder;brain;cholangiocarcinoma;cervical	0.647557	-
cg16927606	chr19:36231925-36232236:-	IGFLR1	glioblastoma;colon;head;esophageal;breast;bladder;brain;liver;cervical	0.647432	-
cg18503912	chr19:35633376-35633425:+	FXYD1	cervical;liver;breast;brain	0.646937	-
cg01329005	chr19:17516886-17517105:+	CTD-2521M24.9	glioblastoma;colon;head;bladder;breast;brain;cervical	0.646916	-
cg08772003	chr10:104636711-104636792:+	C10orf32-ASMT	breast;liver	0.646531	-
cg24330522	chr13:36748613-36748704:-	CCDC169-SOHLH2	head;esophageal;cervical	0.64627	-
cg17540545	chr19:35632440-35632476:+	CTD-2527I21.4	breast;liver;brain	0.646265	-
cg24330522	chr13:36765932-36766031:-	SOHLH2	head;esophageal;cervical	0.645969	-
cg19565171	chr6:73935020-73935144:-	RP11-257K9.8	esophageal;bladder;breast;head;cervical	0.645667	-
cg24330522	chr13:36744668-36744924:-	CCDC169-SOHLH2	cervical;esophageal;head	0.645552	-
cg02452944	chr5:140874374-140874432:+	PCDHGB4	glioblastoma;brain	0.644764	+
cg23743114	chr17:34325902-34325961:-	CCL15	colon;esophageal;bladder;breast;cholangiocarcinoma;liver;cervical	0.644694	-
cg22299467	chr19:58400135-58400442:-	ZNF814	colon;esophageal;breast;bladder;head;cholangiocarcinoma;leukemia;liver;cervical	0.644649	-
cg27112264	chr19:58400135-58400442:-	ZNF814	colon;esophageal;breast;bladder;leukemia;liver;cervical	0.644567	-
cg27353824	chr19:45445495-45445610:+	APOC4	cholangiocarcinoma;liver	0.643997	-
cg02280912	chr19:58400135-58400442:-	ZNF814	colon;esophageal;bladder;breast;leukemia;liver;cervical	0.643957	-
cg02912790	chr19:45448006-45448147:+	APOC4	cholangiocarcinoma;liver	0.643899	-
cg06478143	chr19:55667569-55667700:-	CTD-2587H24.4	bladder;cervical	0.643708	+
cg10659464	chr11:2170356-2170575:-	IGF2	cholangiocarcinoma;liver	0.643259	+
cg13620881	chr6:10907775-10907917:+	SYCP2L	esophageal;bladder;breast;head;cervical	0.643208	-
cg19771589	chr19:57329114-57329206:-	PEG3	cholangiocarcinoma;brain	0.642972	-
cg23743114	chr17:34325316-34325427:-	CCL15	colon;esophageal;bladder;breast;cholangiocarcinoma;liver;cervical	0.642945	-
cg02452944	chr5:140884960-140885048:+	PCDHGB4	glioblastoma;brain	0.642577	+
cg23011419	chr17:63537573-63537675:-	CTD-2535L24.2	colon;bladder;esophageal;cervical	0.642443	-
cg27461196	chr19:35630980-35631044:+	FXYD1	breast;liver;brain	0.642159	-
cg04425701	chr19:35629732-35629798:+	CTD-2527I21.4	breast;liver;brain	0.642085	-
cg15744005	chr10:104634349-104634418:+	C10orf32-ASMT	breast;liver;cervical	0.641849	-
cg15759937	chr19:58388284-58388410:-	CTD-2583A14.9	colon;esophageal;bladder;breast;liver;cervical	0.641409	-
cg10659464	chr11:2170356-2170833:-	IGF2	cholangiocarcinoma;liver	0.641408	+
cg17540545	chr19:35633624-35633675:+	FXYD1	breast;liver;brain	0.641323	-
cg24168413	chr19:35629732-35629798:+	CTD-2527I21.4	breast;liver;brain	0.641263	-
cg08627125	chr16:69383428-69383554:-	RP11-343C2.7	breast;cervical	0.641237	-
cg12389423	chr3:118864997-118866434:+	C3orf30	breast;cervical	0.640777	-
cg25143771	chr10:104636711-104636792:+	C10orf32-ASMT	bladder;breast;head;liver;cervical	0.640548	-
cg20288341	chr6:31681538-31681842:-	LY6G6E	colon;bladder;cervical	0.640456	-
cg17540545	chr19:35633624-35633675:+	CTD-2527I21.4	breast;liver;brain	0.639177	-
cg23011419	chr17:63545638-63545778:-	CTD-2535L24.2	colon;bladder;esophageal;cervical	0.639164	-
cg12486795	chr1:162336842-162339813:+	RP11-565P22.6	colon;esophageal;bladder;head;liver;cervical	0.638995	-
cg27112264	chr19:58388284-58388410:-	CTD-2583A14.9	colon;esophageal;breast;bladder;leukemia;liver;cervical	0.638879	-
cg14083015	chr6:25042079-25042398:-	FAM65B	glioblastoma;adrenocortical;colon;head;esophageal;breast;bladder;brain;leukemia;liver;cervical	0.638851	-
cg18503912	chr19:35630980-35631044:+	CTD-2527I21.4	brain;breast;liver;cervical	0.638289	-
cg06193958	chr12:54378946-54379794:+	RP11-834C11.12	bladder;head	0.638205	+
cg11186155	chr1:226075099-226075732:-	RP4-559A3.7	colon;esophageal	0.638153	-
cg06478143	chr19:55666109-55666198:-	CTD-2587H24.4	bladder;cervical	0.638016	+
cg09119854	chr17:63553924-63554854:-	CTD-2535L24.2	colon;esophageal;breast;bladder;cervical	0.637731	-
cg18503912	chr19:35629732-35629798:+	CTD-2527I21.4	cervical;breast;liver;brain	0.637087	-
cg13620881	chr6:10913100-10913160:+	RP11-637O19.3	cervical;breast;esophageal;head	0.636823	-
cg18426444	chr17:41131922-41132020:-	PTGES3L	bladder;renal_papillary	0.636786	+
cg17263716	chr2:47357335-47357399:-	RP11-761B3.1	breast;head	0.636044	-
cg14141741	chr7:959605-959687:-	COX19	kidney_chromophobe;breast;bladder;head;liver;cervical	0.634995	+
cg08772003	chr10:104629841-104629968:+	C10orf32-ASMT	breast;liver	0.634801	-
cg05662323	chr12:58166800-58166911:+	METTL21B	glioblastoma;head;brain	0.634629	+
cg02912790	chr19:45445495-45445610:+	APOC4	cholangiocarcinoma;liver	0.634462	-
cg18503912	chr19:35631501-35631533:+	CTD-2527I21.4	cervical;breast;liver;brain	0.634424	-
cg23874600	chr2:234678177-234680261:+	UGT1A10	colon;esophageal;bladder;breast;head;cholangiocarcinoma;liver;cervical	0.6344	-
cg16363586	chr19:17516503-17516804:+	CTD-2521M24.9	glioblastoma;colon;head;esophageal;breast;bladder;brain;liver;cervical	0.634381	-
cg11558551	chr19:17516886-17517105:+	MVB12A	colon;head;esophageal;bladder;breast;brain;cholangiocarcinoma;liver;cervical	0.633762	-
cg22510337	chr19:58400135-58400442:-	CTD-2583A14.9	colon;esophageal;breast;bladder;brain;leukemia;liver;cervical	0.633492	-
cg24421410	chr6:32920726-32920899:-	XXbac-BPG181M17.5	colon;breast;bladder;brain;leukemia;liver;cervical	0.63345	-
cg18664596	chr7:944697-944909:-	COX19	bladder;liver;head	0.633428	+
cg27461196	chr19:35629732-35629798:+	FXYD1	breast;liver;brain	0.633263	-
cg27009392	chr16:69381691-69381839:-	RP11-343C2.7	breast;cervical	0.63313	-
cg24330522	chr13:36747829-36747947:-	SOHLH2	head;esophageal;cervical	0.632512	-
cg20288341	chr6:31680113-31680566:-	LY6G6E	colon;bladder;cervical	0.632478	-
cg18503912	chr19:35633624-35633675:+	FXYD1	brain;breast;liver;cervical	0.63203	-
cg14141741	chr7:944697-944909:-	COX19	kidney_chromophobe;bladder;breast;head;liver;cervical	0.631866	+
cg21857668	chr3:111451466-111451550:+	PHLDB2	colon;esophageal;breast;bladder;head;liver;cervical	0.631569	-
cg23538703	chr3:118864997-118866434:+	C3orf30	breast;cervical	0.631498	-
cg01116188	chr13:36767943-36768004:-	SOHLH2	cervical;esophageal;head	0.631192	-
cg12090003	chr19:17516503-17516804:+	MVB12A	glioblastoma;colon;head;esophageal;bladder;breast;brain;cholangiocarcinoma;cervical	0.631162	-
cg06231285	chr7:100170277-100170374:-	LRCH4	bladder;cervical;esophageal;head	0.629954	-
cg13620881	chr6:10913100-10913160:+	SYCP2L	head;esophageal;breast;cervical	0.629734	-
cg17769836	chr19:45448006-45448147:+	APOC4-APOC2	cholangiocarcinoma;liver	0.628986	-
cg11375547	chr19:55667971-55668012:-	CTD-2587H24.4	bladder;cervical	0.628851	+
cg17769836	chr19:45445495-45445610:+	APOC4-APOC2	cholangiocarcinoma;liver	0.628588	-
cg07704981	chr17:26125726-26125908:-	RP1-66C13.4	esophageal;head	0.628263	-
cg07121182	chr7:99156045-99156410:+	GS1-259H13.10	colon;bladder;esophageal	0.628175	-
cg19409149	chr2:234678177-234680261:+	UGT1A6	esophageal;breast;bladder;head;liver;cervical	0.627631	-
cg04293307	chr17:63537573-63537675:-	CTD-2535L24.2	colon;esophageal;cervical	0.62742	-
cg05296180	chr14:21161706-21161809:+	ANG	colon;cholangiocarcinoma;liver	0.627409	-
cg18664596	chr7:959605-959687:-	COX19	bladder;liver;head	0.627331	+
cg10659464	chr11:2170356-2170575:-	INS-IGF2	cholangiocarcinoma;liver	0.627236	+
cg23217463	chr17:46681842-46682354:-	HOXB6	colon;esophageal;breast;bladder;cervical	0.627079	-
cg24330522	chr13:36748859-36749006:-	SOHLH2	cervical;esophageal;head	0.626359	-
cg04579507	chr12:21329710-21329831:+	SLCO1B1	cholangiocarcinoma;breast;cervical	0.626252	+
cg23792093	chr13:47011520-47012325:-	PPP1R2P4	colon;bladder;esophageal;brain	0.625642	-
cg11558551	chr19:17516886-17517105:+	CTD-2521M24.9	colon;head;esophageal;bladder;breast;brain;cholangiocarcinoma;liver;cervical	0.625433	-
cg27572072	chr7:966189-966280:-	COX19	bladder;liver	0.625418	+
cg04347059	chr19:45445495-45445610:+	APOC4-APOC2	cholangiocarcinoma;liver	0.625405	-
cg13620881	chr6:10926572-10926665:+	SYCP2L	esophageal;bladder;breast;head;cervical	0.625227	-
cg21620495	chr2:234637773-234638639:+	UGT1A3	cholangiocarcinoma;liver	0.625113	-
cg01116188	chr13:36776016-36776230:-	SOHLH2	cervical;esophageal;head	0.624958	-
cg21728792	chr11:2156597-2156759:-	INS-IGF2	bladder;breast;brain	0.624871	-
cg21857668	chr3:111451327-111451550:+	PHLDB2	colon;esophageal;breast;bladder;head;liver;cervical	0.624742	-
cg26250093	chr2:24400671-24400739:+	RP11-507M3.1	esophageal;bladder;breast;head;liver;cervical	0.624214	-
cg10659464	chr11:2170356-2170833:-	INS-IGF2	cholangiocarcinoma;liver	0.623851	+
cg13756879	chr11:2170356-2170575:-	INS-IGF2	cholangiocarcinoma;liver	0.623836	+
cg13620881	chr6:10924729-10924874:+	SYCP2L	esophageal;breast;bladder;head;cervical	0.623652	-
cg24330522	chr13:36744668-36744924:-	SOHLH2	cervical;esophageal;head	0.623537	-
cg01254505	chr19:17523906-17524114:+	CTD-2521M24.9	colon;head;esophageal;bladder;breast;brain;cholangiocarcinoma;liver;cervical	0.622675	-
cg07775813	chr15:69320555-69324152:+	RP11-809H16.2	colon;cervical;breast;brain	0.622636	-
cg10189661	chr6:31680441-31680566:-	LY6G6E	colon;bladder;cervical	0.622537	-
cg04379041	chr20:62365997-62366176:+	ZGPAT	cholangiocarcinoma;liver	0.622328	-
cg16148454	chr16:69381691-69381839:-	RP11-343C2.7	breast;cervical	0.622209	-
cg21950525	chr7:99156045-99156410:+	GS1-259H13.10	bladder;esophageal;breast	0.622142	-
cg23011419	chr17:63534220-63534461:-	AXIN2	colon;esophageal;bladder;head;cervical	0.622077	-
cg11122009	chr17:63534220-63534461:-	CTD-2535L24.2	colon;esophageal;breast;bladder;head;liver;cervical	0.621744	-
cg17386114	chr5:353845-354026:+	PDCD6	esophageal;cervical	0.621735	-
cg04347059	chr19:45448006-45448147:+	APOC4-APOC2	cholangiocarcinoma;liver	0.621716	-
cg22932993	chr11:2156597-2156759:-	INS-IGF2	bladder;breast;brain	0.621703	-
cg24330522	chr13:36748613-36748704:-	SOHLH2	head;esophageal;cervical	0.621554	-
cg03858460	chr16:75566987-75567081:-	RP11-77K12.7	colon;liver;esophageal;cervical	0.621538	-
cg12413156	chr20:62368886-62369000:+	RP4-583P15.15	colon;esophageal;breast;head;leukemia;liver;cervical	0.621402	-
cg16911583	chr19:36231925-36232236:-	IGFLR1	glioblastoma;colon;esophageal;breast;bladder;head;brain;liver;cervical	0.621058	-
cg20288341	chr6:31680441-31680566:-	XXbac-BPG32J3.20	colon;bladder;cervical	0.620685	-
cg01116188	chr13:36767758-36767862:-	SOHLH2	cervical;esophageal;head	0.620457	-
cg21620495	chr2:234668919-234669797:+	UGT1A1	cholangiocarcinoma;bladder;liver	0.620446	-
cg07235253	chr7:99156045-99156410:+	GS1-259H13.10	colon;bladder;esophageal;breast	0.620445	-
cg14141741	chr7:943763-943909:-	COX19	bladder;liver;breast;cervical	0.620104	+
cg04425701	chr19:35629732-35629798:+	FXYD1	breast;liver;brain	0.62001	-
cg13620881	chr6:10912906-10912998:+	SYCP2L	esophageal;breast;bladder;head;cervical	0.619836	-
cg12090003	chr19:17516503-17516804:+	CTD-2521M24.9	glioblastoma;colon;head;esophageal;breast;bladder;brain;cholangiocarcinoma;cervical	0.619525	-
cg14141741	chr7:939739-939801:-	COX19	bladder;liver;breast;cervical	0.619281	+
cg18554976	chr19:35631501-35631533:+	CTD-2527I21.4	breast;liver;brain	0.619233	-
cg21550442	chr19:36499456-36499672:-	AC002116.8	colon;esophageal;bladder;breast;liver;cervical	0.618972	-
cg27461196	chr19:35632440-35632476:+	CTD-2527I21.4	breast;liver;brain	0.618953	-
cg18860954	chr19:58400135-58400442:-	CTD-2583A14.9	colon;head;esophageal;breast;bladder;brain;cholangiocarcinoma;leukemia;liver;cervical	0.618903	both
cg17540545	chr19:35633376-35633425:+	FXYD1	brain;breast;liver;cervical	0.61872	-
cg04401876	chr19:45448006-45448147:+	APOC4	cholangiocarcinoma;liver	0.618614	-
cg25401210	chr7:975011-975141:-	COX19	breast;liver;kidney_chromophobe	0.61812	+
cg01242400	chr20:62369536-62369852:+	LIME1	cholangiocarcinoma;liver	0.617664	-
cg24168413	chr19:35629732-35629798:+	FXYD1	breast;liver;brain	0.617537	-
cg27461196	chr19:35632440-35632476:+	FXYD1	breast;liver;brain	0.617363	-
cg09119854	chr17:63534220-63534461:-	CTD-2535L24.2	colon;esophageal;breast;bladder;liver;cervical	0.61687	-
cg22874988	chr3:111451327-111451550:+	PHLDB2	colon;esophageal;breast;bladder;head;cholangiocarcinoma;liver;cervical	0.616793	-
cg14141741	chr7:966189-966280:-	COX19	esophageal;kidney_chromophobe;breast;bladder;head;liver;cervical	0.615914	+
cg16927606	chr19:36231925-36232236:-	AD000671.6	glioblastoma;colon;head;esophageal;breast;bladder;brain;liver;cervical	0.615891	-
cg01329005	chr19:17523906-17524114:+	CTD-2521M24.9	glioblastoma;colon;head;bladder;breast;brain;cervical	0.61589	-
cg01329005	chr19:17523906-17524114:+	MVB12A	glioblastoma;colon;head;bladder;breast;brain;cervical	0.615698	-
cg18321533	chr14:21161706-21161809:+	ANG	cholangiocarcinoma;liver	0.615534	-
cg22874988	chr3:111451466-111451550:+	PHLDB2	colon;esophageal;breast;bladder;head;cholangiocarcinoma;liver;cervical	0.615482	-
cg25599161	chr2:241556393-241557122:+	GPR35	colon;head;esophageal;cervical	0.615445	-
cg04425701	chr19:35632440-35632476:+	FXYD1	breast;liver;brain	0.615379	-
cg21728792	chr11:2154747-2154904:-	INS-IGF2	bladder;breast;brain	0.61526	-
cg09993699	chr19:17516886-17517105:+	CTD-2521M24.9	glioblastoma;colon;head;esophageal;bladder;breast;brain;cholangiocarcinoma;liver;cervical	0.615236	-
cg22932993	chr11:2154747-2154904:-	INS-IGF2	bladder;breast;brain	0.614746	-
cg13756879	chr11:2170356-2170833:-	INS-IGF2	cholangiocarcinoma;liver	0.614737	+
cg09119854	chr17:63537573-63537675:-	CTD-2535L24.2	colon;esophageal;breast;bladder;liver;cervical	0.614228	-
cg27461196	chr19:35633376-35633425:+	CTD-2527I21.4	breast;liver;brain	0.613987	-
cg13756879	chr11:2170356-2170575:-	IGF2	cholangiocarcinoma;liver	0.613919	+
cg14141741	chr7:939056-939127:-	COX19	bladder;breast;liver;cervical	0.613917	+
cg25143771	chr10:104638136-104638267:+	C10orf32-ASMT	bladder;breast;head;brain;cervical	0.613915	-
cg04293307	chr17:63534220-63534461:-	CTD-2535L24.2	colon;liver;esophageal;cervical	0.613199	-
cg16267236	chr3:133473339-133473515:+	TF	glioblastoma;esophageal;brain;cholangiocarcinoma;liver	0.612959	-
cg13620881	chr6:10910381-10910433:+	SYCP2L	esophageal;breast;bladder;head;cervical	0.612807	-
cg12799666	chr15:44068237-44068605:-	ELL3	esophageal;brain	0.612804	-
cg27461196	chr19:35633624-35633675:+	CTD-2527I21.4	breast;liver;brain	0.612553	-
cg25401210	chr7:944697-944909:-	COX19	liver;kidney_chromophobe;cervical	0.612504	+
cg14141741	chr7:940170-940253:-	COX19	bladder;liver;breast;cervical	0.612396	+
cg18503912	chr19:35633376-35633425:+	CTD-2527I21.4	brain;breast;liver;cervical	0.612126	-
cg24168413	chr19:35632440-35632476:+	FXYD1	breast;liver;brain	0.611993	-
cg13167664	chr11:2170356-2170575:-	INS-IGF2	cholangiocarcinoma;liver	0.611796	+
cg11122009	chr17:63537573-63537675:-	CTD-2535L24.2	colon;esophageal;breast;bladder;head;liver;cervical	0.611722	-
cg09950076	chr2:234600321-234600466:+	UGT1A6	colon;esophageal;breast;bladder;head;cholangiocarcinoma;liver;cervical	0.611706	-
cg22014579	chr19:38795205-38795326:+	CTB-102L5.4	esophageal;breast;bladder;head;cervical	0.611589	-
cg10189661	chr6:31681538-31681842:-	LY6G6E	colon;bladder;cervical	0.611437	-
cg09993699	chr19:17516886-17517105:+	MVB12A	glioblastoma;colon;head;esophageal;bladder;breast;brain;cholangiocarcinoma;liver;cervical	0.611399	-
cg12413156	chr20:62369536-62369852:+	RP4-583P15.15	colon;esophageal;bladder;breast;head;cholangiocarcinoma;leukemia;liver;cervical	0.611179	-
cg20092122	chr19:17516886-17517105:+	MVB12A	colon;esophageal;breast;bladder;head;liver;cervical	0.611166	-
cg25401210	chr7:959605-959687:-	COX19	liver;kidney_chromophobe;cervical	0.610976	+
cg04401876	chr19:45445495-45445610:+	APOC4	cholangiocarcinoma;liver	0.61071	-
cg04425701	chr19:35630980-35631044:+	FXYD1	cervical;breast;liver;brain	0.61061	-
cg08627125	chr16:69381691-69381839:-	RP11-343C2.7	breast;cervical	0.610535	-
cg16363586	chr19:17523906-17524114:+	MVB12A	glioblastoma;colon;head;esophageal;breast;bladder;brain;liver;cervical	0.610149	-
cg24926276	chr19:4539994-4540036:-	CTB-50L17.14	colon;esophageal;bladder;breast;head;leukemia;cervical	0.610116	-
cg11435441	chr6:25042079-25042398:-	FAM65B	breast;liver	0.609741	-
cg19023552	chr19:41282874-41282984:+	MIA-RAB4B	colon;head;esophageal;bladder;breast;brain;cervical	0.609549	-
cg24168413	chr19:35630980-35631044:+	FXYD1	cervical;breast;liver;brain	0.609456	-
cg23011419	chr17:63534220-63534461:-	CTD-2535L24.2	colon;esophageal;bladder;head;cervical	0.609425	-
cg15139596	chr19:36231925-36232236:-	IGFLR1	glioblastoma;colon;esophageal;breast;bladder;head;brain;liver;cervical	0.609374	-
cg24183187	chr11:2170356-2170833:-	IGF2	cholangiocarcinoma;breast	0.609361	-
cg19511994	chr14:39709765-39709851:+	RP11-407N17.3	esophageal;cervical	0.609339	-
cg04293307	chr17:63553924-63554854:-	CTD-2535L24.2	colon;esophageal;cervical	0.609169	-
cg02835822	chr11:2170356-2170575:-	IGF2	cholangiocarcinoma;liver	0.609127	+
cg26982030	chrX:151304233-151304306:-	RP11-1007I13.4	colon;esophageal;breast;bladder;head;cervical	0.609006	-
cg19023552	chr19:41281657-41281790:+	MIA-RAB4B	colon;head;esophageal;bladder;breast;brain;cervical	0.608912	-
cg22014579	chr19:38795015-38795130:+	CTB-102L5.4	esophageal;breast;bladder;head;cervical	0.608882	-
cg22918700	chr14:24600675-24601038:+	RP11-468E2.6	cholangiocarcinoma;liver	0.608871	-
cg22014579	chr19:38795485-38795646:+	CTB-102L5.4	esophageal;breast;bladder;head;cervical	0.608808	-
cg15759937	chr19:58400135-58400442:-	ZNF814	colon;esophageal;bladder;breast;leukemia;liver;cervical	0.608638	-
cg00682007	chr5:140389212-140391929:+	PCDHA10	adrenocortical;colon;esophageal;breast;bladder;head;brain;cholangiocarcinoma;liver;cervical	0.608507	+
cg24124798	chr19:58400135-58400442:-	ZNF814	colon;esophageal;breast;bladder;leukemia;liver;cervical	0.608464	-
cg09119854	chr17:63545638-63545778:-	CTD-2535L24.2	colon;esophageal;breast;bladder;liver;cervical	0.608112	-
cg16510409	chr19:20828490-20828585:-	CTC-513N18.7	esophageal;breast;bladder;head;cervical	0.60811	-
cg16267236	chr3:133472439-133472547:+	TF	glioblastoma;esophageal;brain;cholangiocarcinoma;liver	0.607735	-
cg08832695	chr17:46681842-46682354:-	HOXB6	colon;esophageal;breast;bladder;cervical	0.607696	-
cg01254505	chr19:17523906-17524114:+	MVB12A	colon;head;esophageal;bladder;breast;brain;cholangiocarcinoma;liver;cervical	0.60769	-
cg12947833	chr11:111784165-111784817:+	HSPB2-C11orf52	glioblastoma;colon;head;bladder;breast;brain;cervical	0.607529	-
cg26047127	chr11:117712506-117712580:-	FXYD6-FXYD2	glioblastoma;brain	0.60752	-
cg19409149	chr2:234678177-234680261:+	UGT1A10	esophageal;bladder;breast;head;liver;cervical	0.606957	-
cg04926767	chr11:62458259-62458339:-	BSCL2	esophageal;brain	0.60694	-
cg24183187	chr11:2170356-2170575:-	IGF2	cholangiocarcinoma;breast	0.60691	-
cg04926767	chr11:62458259-62458345:-	BSCL2	esophageal;brain	0.606853	-
cg20288341	chr6:31681538-31681842:-	XXbac-BPG32J3.20	colon;bladder;cervical	0.606685	-
cg23358625	chr19:23991521-23991616:+	RPSAP58	colon;esophageal;breast;bladder;head;brain;leukemia;liver;cervical	0.606685	-
cg13756879	chr11:2168796-2169037:-	INS-IGF2	cholangiocarcinoma;liver	0.606629	+
cg19964192	chrX:151304233-151304306:-	RP11-1007I13.4	colon;esophageal;bladder;breast;head;cervical	0.606599	-
cg27461196	chr19:35631501-35631533:+	FXYD1	brain;breast;liver;cervical	0.606473	-
cg13620881	chr6:10911057-10911102:+	SYCP2L	esophageal;breast;bladder;head;cervical	0.606138	-
cg18321533	chr14:21161706-21161809:+	RNASE4	cholangiocarcinoma;liver	0.605985	-
cg13756879	chr11:2170356-2170833:-	IGF2	cholangiocarcinoma;liver	0.605961	+
cg00607627	chr16:29001095-29001160:+	RP11-264B17.3	colon;bladder;breast;liver;cervical	0.605946	-
cg24168413	chr19:35631501-35631533:+	FXYD1	cervical;liver;breast;brain	0.605895	-
cg04425701	chr19:35633376-35633425:+	FXYD1	breast;liver;brain	0.605821	-
cg13620881	chr6:10894100-10894237:+	SYCP2L	cervical;esophageal;breast;head	0.605775	-
cg17840539	chr6:73933889-73934071:-	RP11-257K9.8	bladder;breast;esophageal;cervical	0.605548	-
cg27461196	chr19:35633376-35633425:+	FXYD1	breast;liver;brain	0.605337	-
cg13167664	chr11:2170356-2170833:-	INS-IGF2	cholangiocarcinoma;liver	0.605035	+
cg18321533	chr14:21156932-21157033:+	ANG	cholangiocarcinoma;liver	0.604826	-
cg02835822	chr11:2170356-2170833:-	IGF2	cholangiocarcinoma;liver	0.604648	+
cg21620495	chr2:234621638-234622504:+	UGT1A1	cholangiocarcinoma;liver	0.604405	-
cg00284173	chr2:24283684-24283796:+	MFSD2B	colon;bladder;esophageal;head	0.604391	-
cg01254505	chr19:17516503-17516804:+	CTD-2521M24.9	colon;head;esophageal;bladder;breast;brain;cholangiocarcinoma;liver;cervical	0.604287	-
cg18503912	chr19:35633624-35633675:+	CTD-2527I21.4	brain;breast;liver;cervical	0.604269	-
cg00682007	chr5:140389212-140391929:+	PCDHA1	adrenocortical;colon;head;esophageal;breast;bladder;brain;cholangiocarcinoma;liver;cervical	0.604082	+
cg11122009	chr17:63545638-63545778:-	CTD-2535L24.2	colon;esophageal;breast;bladder;head;liver;cervical	0.60401	-
cg18489614	chr14:95027779-95028146:+	SERPINA5	cholangiocarcinoma;bladder;liver;esophageal	0.603981	-
cg25152942	chr19:41281657-41281790:+	MIA-RAB4B	colon;esophageal;breast;bladder;head;brain;cervical	0.603948	-
cg02912790	chr19:45448006-45448147:+	APOC4-APOC2	cholangiocarcinoma;liver	0.603922	-
cg04926767	chr11:62458084-62458164:-	BSCL2	esophageal;brain	0.603803	-
cg18554976	chr19:35632440-35632476:+	CTD-2527I21.4	breast;liver;brain	0.603674	-
cg19841423	chr20:62369536-62369852:+	LIME1	cholangiocarcinoma;liver	0.603529	-
cg01747665	chr16:1843638-1843734:-	SPSB3	colon;esophageal;breast;cholangiocarcinoma;liver;cervical	0.60345	-
cg00732807	chr6:73935020-73935175:-	RP11-257K9.8	cervical;head	0.603359	-
cg00682007	chr5:140389212-140391929:+	PCDHA6	adrenocortical;colon;esophageal;bladder;breast;head;brain;cholangiocarcinoma;liver;cervical	0.603328	+
cg27353824	chr19:45448006-45448147:+	APOC4-APOC2	cholangiocarcinoma;liver	0.603328	-
cg00732807	chr6:73935020-73935144:-	RP11-257K9.8	cervical;head	0.603196	-
cg19964192	chrX:151305343-151305441:-	RP11-1007I13.4	colon;esophageal;bladder;breast;head;cervical	0.603181	-
cg04425701	chr19:35631501-35631533:+	FXYD1	cervical;liver;breast;brain	0.603106	-
cg19240857	chr6:31680441-31680566:-	LY6G6E	colon;breast;bladder;cervical	0.603016	-
cg17255703	chr3:158970516-158970596:+	IQCJ	leukemia;breast	0.602994	-
cg00607627	chr16:29001254-29001340:+	RP11-264B17.3	colon;breast;bladder;liver;cervical	0.602988	-
cg17540545	chr19:35631501-35631533:+	CTD-2527I21.4	brain;breast;liver;cervical	0.602937	-
cg07484673	chr7:99158156-99158318:+	GS1-259H13.10	colon;bladder;esophageal;head	0.602925	-
cg18554976	chr19:35633376-35633425:+	CTD-2527I21.4	breast;liver;brain	0.602848	-
cg22758700	chr7:99158156-99158318:+	GS1-259H13.10	colon;bladder;esophageal;head	0.602761	-
cg25401210	chr7:943763-943909:-	COX19	liver;kidney_chromophobe;cervical	0.602711	+
cg26982030	chrX:151305343-151305441:-	RP11-1007I13.4	colon;esophageal;breast;bladder;head;cervical	0.602448	-
cg12196406	chr19:35631501-35631533:+	CTD-2527I21.4	cervical;breast;liver;brain	0.602446	-
cg25152942	chr19:41282874-41282984:+	MIA-RAB4B	colon;head;esophageal;bladder;breast;brain;cervical	0.602429	-
cg19817882	chr1:226075099-226075732:-	LEFTY1	colon;breast;cervical	0.602071	-
cg04425701	chr19:35632440-35632476:+	CTD-2527I21.4	breast;liver;brain	0.60207	-
cg13814664	chr13:36767943-36768004:-	CCDC169-SOHLH2	head;esophageal;cervical	0.601753	-
cg27181716	chr3:133473339-133473515:+	TFP1	cholangiocarcinoma;glioblastoma;liver;brain	0.601538	-
cg07137244	chr17:29630788-29632648:-	CTD-2370N5.3	colon;esophageal;breast;bladder;head;brain;cholangiocarcinoma;liver;cervical	0.601285	-
cg00629117	chr16:1843638-1843734:-	SPSB3	breast;adrenocortical	0.601228	-
cg12196406	chr19:35631501-35631533:+	FXYD1	cervical;breast;liver;brain	0.601034	-
cg23874600	chr2:234676866-234677085:+	UGT1A6	colon;esophageal;bladder;breast;head;cholangiocarcinoma;liver;cervical	0.600865	-
cg14141741	chr7:975011-975141:-	COX19	kidney_chromophobe;bladder;breast;head;liver;cervical	0.600721	+
cg18852313	chr2:47357335-47357399:-	RP11-761B3.1	bladder;head	0.60058	-
cg27353824	chr19:45445495-45445610:+	APOC4-APOC2	cholangiocarcinoma;liver	0.600574	-
cg03634833	chr7:938670-938898:-	ADAP1	colon;esophageal	0.600472	-
cg23743114	chr17:34325902-34325961:-	CCL15-CCL14	colon;esophageal;bladder;breast;cholangiocarcinoma;liver;cervical	0.600418	-
cg23011419	chr17:63553924-63554854:-	AXIN2	colon;esophageal;bladder;head;cervical	0.600392	-
cg03634833	chr7:939056-939127:-	ADAP1	colon;esophageal	0.599965	-
cg25225693	chr7:99818551-99819111:+	STAG3	bladder;breast;cholangiocarcinoma;leukemia;liver;cervical	0.599934	-
cg18527919	chr2:24406364-24406514:+	RP11-507M3.1	colon;esophageal;breast;bladder;head;brain;liver;cervical	0.599881	-
cg25599161	chr2:241556507-241556810:+	GPR35	colon;head;esophageal;cervical	0.599865	-
cg00682007	chr5:140389212-140391929:+	PCDHA9	adrenocortical;colon;esophageal;breast;bladder;head;brain;cholangiocarcinoma;liver;cervical	0.59959	+
cg01070987	chr3:149686145-149686337:-	ANKUB1	glioblastoma;colon;head;esophageal;bladder;brain;cervical	0.59927	-
cg12457529	chr7:99158156-99158318:+	GS1-259H13.10	colon;bladder;esophageal;head	0.599205	-
cg04425701	chr19:35633376-35633425:+	CTD-2527I21.4	breast;liver;brain	0.598987	-
cg12196406	chr19:35629732-35629798:+	CTD-2527I21.4	cervical;breast;liver;brain	0.598935	-
cg18554976	chr19:35633624-35633675:+	CTD-2527I21.4	breast;liver;brain	0.59891	-
cg18664596	chr7:943763-943909:-	COX19	bladder;liver;breast;head	0.598824	+
cg01116188	chr13:36767943-36768004:-	CCDC169-SOHLH2	cervical;esophageal;head	0.598774	-
cg23743114	chr17:34325316-34325427:-	CCL15-CCL14	colon;esophageal;bladder;breast;cholangiocarcinoma;liver;cervical	0.598767	-
cg17540545	chr19:35630980-35631044:+	CTD-2527I21.4	cervical;breast;liver;brain	0.598742	-
cg18321533	chr14:21156932-21157033:+	RNASE4	cholangiocarcinoma;liver	0.598646	-
cg12196406	chr19:35629732-35629798:+	FXYD1	brain;breast;liver;cervical	0.598529	-
cg02912790	chr19:45445495-45445610:+	APOC4-APOC2	cholangiocarcinoma;liver	0.598409	-
cg20288341	chr6:31680113-31680566:-	XXbac-BPG32J3.20	colon;bladder;cervical	0.597939	-
cg23874600	chr2:234600321-234600466:+	UGT1A6	colon;esophageal;bladder;breast;head;liver;cervical	0.597885	-
cg26047127	chr11:117712705-117712743:-	FXYD6-FXYD2	glioblastoma;brain	0.597872	-
cg05832119	chr17:41131922-41132020:-	PTGES3L	bladder;renal_papillary	0.597761	+
cg16363586	chr19:17516503-17516804:+	MVB12A	glioblastoma;colon;head;esophageal;breast;bladder;brain;liver;cervical	0.59775	-
cg09844907	chr16:15494644-15494714:+	RP11-1021N1.1	colon;brain	0.597712	-
cg11435369	chr7:940170-940253:-	COX19	bladder;liver	0.597027	+
cg11122009	chr17:63553924-63554854:-	CTD-2535L24.2	colon;esophageal;breast;bladder;head;liver;cervical	0.596981	-
cg05296180	chr14:21161706-21161809:+	RNASE4	colon;cholangiocarcinoma;liver	0.596883	-
cg04425701	chr19:35633624-35633675:+	CTD-2527I21.4	breast;liver;brain	0.596805	-
cg03634833	chr7:940170-940253:-	ADAP1	colon;esophageal	0.596681	-
cg18503912	chr19:35632440-35632476:+	CTD-2527I21.4	brain;breast;liver;cervical	0.596631	-
cg13194425	chr17:7345913-7349285:+	RP11-104H15.7	adrenocortical;colon;head;esophageal;breast;bladder;brain;cholangiocarcinoma;liver;cervical	0.596474	-
cg11435369	chr7:939739-939801:-	COX19	bladder;liver	0.596427	+
cg00682007	chr5:140389212-140391929:+	PCDHA8	adrenocortical;colon;esophageal;breast;bladder;head;brain;cholangiocarcinoma;liver;cervical	0.596178	+
cg16510409	chr19:20829085-20829211:-	CTC-513N18.7	esophageal;bladder;breast;head;cervical	0.596143	-
cg01254505	chr19:17516503-17516804:+	MVB12A	colon;esophageal;bladder;breast;head;brain;cholangiocarcinoma;liver;cervical	0.596088	-
cg26921093	chr17:63553924-63554854:-	AXIN2	colon;esophageal;cervical	0.596086	-
cg22932993	chr11:2168796-2169037:-	INS-IGF2	bladder;breast;liver;brain	0.595742	both
cg27181716	chr3:133472439-133472547:+	TFP1	cholangiocarcinoma;glioblastoma;liver;brain	0.595497	-
cg18105842	chr17:7345913-7349285:+	RP11-104H15.7	adrenocortical;colon;head;esophageal;breast;bladder;brain;cholangiocarcinoma;liver;cervical	0.595437	-
cg18664596	chr7:940170-940253:-	COX19	bladder;breast;liver;head	0.595385	+
cg10659464	chr11:2168796-2169037:-	INS-IGF2	cholangiocarcinoma;liver	0.595336	+
cg04425701	chr19:35633624-35633675:+	FXYD1	breast;liver;brain	0.595161	-
cg27461196	chr19:35633624-35633675:+	FXYD1	breast;liver;brain	0.595143	-
cg19240857	chr6:31681538-31681842:-	LY6G6E	colon;bladder;breast;cervical	0.595069	-
cg21620495	chr2:234668919-234669797:+	UGT1A8	cholangiocarcinoma;bladder;liver	0.594781	-
cg19816811	chr7:27191907-27192217:-	RP1-170O19.22	colon;esophageal;bladder;breast;head;leukemia;cervical	0.59478	-
cg16462073	chr16:28997861-28998035:+	RP11-264B17.3	colon;esophageal;breast;bladder;head;cholangiocarcinoma;liver;cervical	0.594766	-
cg25225693	chr7:99818383-99818443:+	PVRIG	bladder;breast;cholangiocarcinoma;leukemia;liver	0.594463	-
cg26250093	chr2:24398336-24398442:+	RP11-507M3.1	esophageal;bladder;breast;head;liver;cervical	0.594328	-
cg26921093	chr17:63537573-63537675:-	AXIN2	colon;esophageal;cervical	0.594328	-
cg00682007	chr5:140389212-140391929:+	PCDHA13	adrenocortical;colon;esophageal;cholangiocarcinoma;bladder;breast;head;brain;liver;cervical	0.594195	+
cg09950076	chr2:234600321-234600466:+	UGT1A7	colon;esophageal;breast;bladder;head;cholangiocarcinoma;liver;cervical	0.593803	-
cg01116188	chr13:36764083-36764193:-	SOHLH2	cervical;esophageal;head	0.593711	-
cg11435369	chr7:938670-938898:-	COX19	bladder;liver	0.593655	+
cg15746696	chr19:58388284-58388410:-	ZNF814	colon;esophageal;bladder;breast;leukemia;liver;cervical	0.593526	-
cg03634833	chr7:939739-939801:-	ADAP1	colon;esophageal	0.593424	-
cg25401210	chr7:940170-940253:-	COX19	liver;kidney_chromophobe;cervical	0.593414	+
cg09844257	chr15:75117817-75119208:+	LMAN1L	adrenocortical;esophageal;bladder;breast;head;cervical	0.59339	-
cg00682007	chr5:140389212-140391929:+	PCDHA4	adrenocortical;colon;esophageal;bladder;breast;head;brain;cholangiocarcinoma;liver;cervical	0.593144	+
cg01116188	chr13:36765932-36766031:-	SOHLH2	cervical;esophageal;head	0.592865	-
cg23874600	chr2:234675680-234675811:+	UGT1A6	colon;esophageal;breast;bladder;head;cholangiocarcinoma;liver;cervical	0.59279	-
cg16462073	chr16:28998120-28998214:+	RP11-264B17.3	colon;esophageal;bladder;breast;head;cholangiocarcinoma;liver;cervical	0.59278	-
cg25552768	chr1:226075099-226075732:-	RP4-559A3.7	colon;liver	0.592728	-
cg09844257	chr15:75117817-75119208:+	RP11-414J4.2	adrenocortical;esophageal;bladder;breast;head;cervical	0.592687	-
cg27009392	chr16:69381691-69381839:-	TMED6	breast;cervical	0.5923	-
cg26538442	chr16:66997082-66997286:+	RP11-361L15.4	colon;breast;liver;esophageal	0.591925	-
cg11435369	chr7:939056-939127:-	COX19	bladder;liver	0.591804	+
cg00682007	chr5:140389212-140391929:+	PCDHA5	adrenocortical;colon;head;esophageal;bladder;breast;brain;cholangiocarcinoma;liver;cervical	0.591784	+
cg25400396	chr19:58400135-58400442:-	CTD-2583A14.9	colon;head;esophageal;bladder;breast;brain;cholangiocarcinoma;leukemia;liver;cervical	0.591747	both
cg00208734	chr13:36776016-36776230:-	SOHLH2	cervical;esophageal;head	0.591733	-
cg03807842	chr7:938670-938898:-	ADAP1	colon;esophageal	0.591674	-
cg00147751	chr7:99817737-99818087:+	STAG3	colon;breast;bladder;head;cholangiocarcinoma;liver	0.591572	-
cg16462073	chr16:29000848-29000910:+	RP11-264B17.3	colon;esophageal;bladder;breast;head;cholangiocarcinoma;liver;cervical	0.591571	-
cg13916928	chr11:62462040-62462183:-	HNRNPUL2-BSCL2	glioblastoma;breast;brain	0.591417	-
cg19511994	chr14:39706126-39706259:+	RP11-407N17.3	esophageal;cervical	0.591398	-
cg19409149	chr2:234600321-234600466:+	UGT1A6	esophageal;bladder;breast;head;liver;cervical	0.591209	-
cg24168413	chr19:35633624-35633675:+	FXYD1	breast;liver;brain	0.591132	-
cg23217463	chr17:46681842-46682354:-	HOXB3	colon;esophageal;bladder;breast;cervical	0.590918	-
cg21620495	chr2:234621638-234622504:+	UGT1A5	cholangiocarcinoma;liver	0.590749	-
cg14557487	chr2:162279880-162281573:+	AC009487.5	breast;brain	0.590702	-
cg16510409	chr19:20844250-20844402:-	CTC-513N18.7	bladder;esophageal;breast;head	0.59057	-
cg18527919	chr2:24398336-24398442:+	RP11-507M3.1	adrenocortical;esophageal;bladder;breast;head;brain;liver;cervical	0.590226	-
cg04293307	chr17:63545638-63545778:-	CTD-2535L24.2	colon;liver;esophageal;cervical	0.590145	-
cg22510337	chr19:58388284-58388410:-	CTD-2583A14.9	colon;esophageal;breast;bladder;brain;leukemia;liver;cervical	0.589999	-
cg11435369	chr7:943763-943909:-	COX19	bladder;liver	0.589771	+
cg03634833	chr7:943763-943909:-	ADAP1	colon;esophageal	0.58974	-
cg23874600	chr2:234676495-234676582:+	UGT1A6	colon;esophageal;breast;bladder;head;cholangiocarcinoma;liver;cervical	0.589694	-
cg23011419	chr17:63553924-63554854:-	CTD-2535L24.2	colon;esophageal;bladder;head;cervical	0.589387	-
cg01303385	chr3:111451466-111451550:+	PHLDB2	colon;esophageal;breast;bladder;head;liver;cervical	0.589324	-
cg16462073	chr16:29001254-29001340:+	RP11-264B17.3	colon;esophageal;breast;bladder;head;cholangiocarcinoma;liver;cervical	0.589237	-
cg18664596	chr7:939739-939801:-	COX19	bladder;breast;head;liver;cervical	0.589199	+
cg08331345	chr16:28997861-28998035:+	RP11-264B17.3	colon;esophageal;bladder;breast;head;cholangiocarcinoma;liver;cervical	0.588923	-
cg15744005	chr10:104629562-104629602:+	C10orf32-ASMT	breast;liver	0.588844	-
cg24076884	chr5:140358534-140358592:+	PCDHA3	leukemia;breast	0.588691	+
cg03807842	chr7:939739-939801:-	ADAP1	colon;esophageal	0.588485	-
cg12757011	chr2:162279880-162281573:+	AC009487.5	bladder;breast;brain	0.588431	-
cg16462073	chr16:29001095-29001160:+	RP11-264B17.3	colon;esophageal;bladder;breast;head;cholangiocarcinoma;liver;cervical	0.588361	-
cg22510337	chr19:58400135-58400442:-	ZNF814	colon;esophageal;breast;bladder;brain;leukemia;liver;cervical	0.588354	-
cg10189661	chr6:31680441-31680566:-	XXbac-BPG32J3.20	colon;bladder;cervical	0.58808	-
cg03807842	chr7:940170-940253:-	ADAP1	colon;esophageal	0.587957	-
cg00208734	chr13:36767943-36768004:-	SOHLH2	cervical;esophageal;head	0.587924	-
cg20092122	chr19:17523906-17524114:+	CTD-2521M24.9	glioblastoma;colon;esophageal;bladder;breast;head;cervical	0.587897	-
cg26250093	chr2:24406364-24406514:+	RP11-507M3.1	esophageal;bladder;breast;head;liver;cervical	0.587892	-
cg00147751	chr7:99818170-99818296:+	STAG3	esophageal;breast;bladder;head;cholangiocarcinoma;leukemia;liver	0.587869	-
cg05732940	chr12:58166800-58166911:+	METTL21B	glioblastoma;brain	0.587804	+
cg13814664	chr13:36776016-36776230:-	CCDC169-SOHLH2	head;esophageal;cervical	0.587671	-
cg03634833	chr7:944697-944909:-	ADAP1	colon;esophageal	0.587441	-
cg18956355	chr17:63553924-63554854:-	AXIN2	colon;esophageal;cervical	0.587322	-
cg11558551	chr19:17523906-17524114:+	CTD-2521M24.9	colon;head;esophageal;breast;bladder;brain;cholangiocarcinoma;liver;cervical	0.587073	-
cg12799666	chr15:44068707-44068742:-	ELL3	esophageal;brain	0.586922	-
cg26813162	chr1:162336842-162339813:+	NOS1AP	colon;esophageal;breast;bladder;head;liver;cervical	0.586915	both
cg18554976	chr19:35631501-35631533:+	FXYD1	breast;liver;brain	0.586897	-
cg26158023	chr3:42861123-42861203:+	KRBOX1	bladder;breast;cervical	0.586717	+
cg03807842	chr7:943763-943909:-	ADAP1	colon;esophageal	0.586571	-
cg12413156	chr20:62369326-62369413:+	RP4-583P15.15	colon;esophageal;bladder;breast;head;leukemia;liver;cervical	0.58655	-
cg04239967	chr17:63553924-63554854:-	CTD-2535L24.2	colon;esophageal;cervical	0.586538	-
cg16911583	chr19:36231925-36232236:-	AD000671.6	glioblastoma;colon;head;esophageal;bladder;breast;brain;liver;cervical	0.586406	-
cg23874600	chr2:234676866-234677085:+	UGT1A9	colon;esophageal;bladder;breast;head;cholangiocarcinoma;liver;cervical	0.586343	-
cg18527919	chr2:24400671-24400739:+	RP11-507M3.1	colon;esophageal;bladder;breast;head;brain;liver;cervical	0.586091	-
cg26921093	chr17:63534220-63534461:-	AXIN2	colon;bladder;esophageal;cervical	0.585995	-
cg18956355	chr17:63537573-63537675:-	AXIN2	colon;esophageal;cervical	0.585958	-
cg15139596	chr19:36231925-36232236:-	AD000671.6	glioblastoma;colon;head;esophageal;bladder;breast;brain;liver;cervical	0.585888	-
cg19240857	chr6:31680113-31680566:-	LY6G6E	colon;bladder;breast;cervical	0.585867	-
cg01116188	chr13:36776016-36776230:-	CCDC169-SOHLH2	cervical;esophageal;head	0.585855	-
cg22299467	chr19:58388284-58388410:-	ZNF814	colon;esophageal;breast;bladder;head;leukemia;liver;cervical	0.585507	-
cg01262667	chr19:19380982-19381085:-	AC138430.4	cholangiocarcinoma;liver	0.585393	-
cg21728792	chr11:2168796-2169037:-	IGF2	bladder;breast;liver;brain	0.585333	both
cg14125846	chr19:39435609-39435744:-	CTC-360G5.8	bladder;breast	0.585268	+
cg20402783	chr12:54378946-54379794:+	HOXC10	breast;esophageal;cervical	0.585209	-
cg07820996	chr16:1031145-1031318:-	RP11-161M6.2	cholangiocarcinoma;breast;brain	0.585163	-
cg24168413	chr19:35632440-35632476:+	CTD-2527I21.4	breast;liver;brain	0.585133	-
cg00682007	chr5:140389212-140391929:+	PCDHA3	adrenocortical;colon;head;esophageal;bladder;breast;brain;cholangiocarcinoma;liver;cervical	0.584935	+
cg12967050	chr19:36231925-36232236:-	AD000671.6	glioblastoma;colon;head;esophageal;bladder;breast;brain;cholangiocarcinoma;liver;cervical	0.584909	-
cg18956355	chr17:63545638-63545778:-	AXIN2	colon;esophageal;cervical	0.584902	-
cg04239967	chr17:63545638-63545778:-	CTD-2535L24.2	colon;esophageal;cervical	0.584595	-
cg11435369	chr7:959605-959687:-	COX19	bladder;liver	0.584517	+
cg12245770	chr19:23990628-23990741:+	RPSAP58	colon;esophageal;breast;head;cervical	0.584488	-
cg01116188	chr13:36747829-36747947:-	SOHLH2	cervical;esophageal;head	0.584426	-
cg03882382	chr19:4539994-4540036:-	CTB-50L17.14	colon;esophageal;bladder;breast;head;leukemia;cervical	0.584383	-
cg08832695	chr17:46681842-46682354:-	HOXB3	colon;esophageal;breast;bladder;cervical	0.584222	-
cg03613649	chr17:7345913-7349285:+	RP11-104H15.7	adrenocortical;esophageal;bladder;breast;head;cervical	0.584109	-
cg09993699	chr19:17523906-17524114:+	CTD-2521M24.9	glioblastoma;colon;head;esophageal;bladder;breast;brain;cholangiocarcinoma;liver;cervical	0.584035	-
cg23510527	chr2:234676866-234677085:+	UGT1A6	esophageal;bladder;breast;head;cervical	0.583879	-
cg01351425	chr11:2168796-2169037:-	IGF2	cholangiocarcinoma;brain	0.583855	-
cg18664596	chr7:938670-938898:-	COX19	cervical;bladder;breast;head	0.583803	+
cg03858460	chr16:75566987-75567081:-	CHST5	colon;liver;esophageal;cervical	0.583706	-
cg01262667	chr19:19380982-19381251:-	AC138430.4	cholangiocarcinoma;liver	0.583662	-
cg01262667	chr19:19378795-19378896:-	AC138430.4	cholangiocarcinoma;liver	0.58354	-
cg01329005	chr19:17516503-17516804:+	MVB12A	glioblastoma;colon;head;bladder;breast;brain;cervical	0.583417	-
cg24129356	chr6:32920726-32920899:-	XXbac-BPG181M17.5	colon;breast;bladder;head;brain;liver;cervical	0.583288	-
cg24543552	chr6:73933889-73934071:-	RP11-257K9.8	cervical;head	0.583251	-
cg22918700	chr14:24600675-24601038:+	FITM1	cholangiocarcinoma;liver	0.583231	-
cg26813162	chr1:162336842-162339813:+	C1orf226	colon;esophageal;bladder;breast;head;liver;cervical	0.5832	both
cg25401210	chr7:939739-939801:-	COX19	liver;kidney_chromophobe;cervical	0.583193	+
cg14467840	chr1:153599959-153600117:-	RP1-178F15.5	cholangiocarcinoma;breast;brain	0.583185	-
cg24168413	chr19:35633624-35633675:+	CTD-2527I21.4	breast;liver;brain	0.583074	-
cg08331345	chr16:28998120-28998214:+	RP11-264B17.3	colon;bladder;breast;head;cholangiocarcinoma;liver;cervical	0.583027	-
cg27576259	chr16:2569219-2569402:+	RP11-20I23.1	kidney_chromophobe;esophageal	0.583014	-
cg23510527	chr2:234676866-234677085:+	UGT1A10	esophageal;bladder;breast;head;cervical	0.582973	-
cg25225693	chr7:99818170-99818296:+	STAG3	bladder;breast;cholangiocarcinoma;leukemia;liver;cervical	0.582959	-
cg18527919	chr2:24406154-24406241:+	RP11-507M3.1	colon;esophageal;bladder;breast;head;brain;liver;cervical	0.582783	-
cg26250093	chr2:24406154-24406241:+	RP11-507M3.1	esophageal;bladder;breast;head;liver;cervical	0.582647	-
cg19511994	chr14:39703125-39703433:+	RP11-407N17.3	head;esophageal;cervical	0.582619	-
cg04239967	chr17:63537573-63537675:-	CTD-2535L24.2	colon;esophageal;cervical	0.582608	-
cg26921093	chr17:63553924-63554854:-	CTD-2535L24.2	colon;esophageal;cervical	0.582413	-
cg12860254	chr11:5526799-5526882:-	HBE1	cholangiocarcinoma;breast	0.582275	-
cg12799666	chr15:44067723-44067808:-	ELL3	esophageal;brain	0.5822	-
cg03807842	chr7:944697-944909:-	ADAP1	colon;esophageal	0.582024	-
cg06875131	chr17:63534220-63534461:-	AXIN2	colon;esophageal;bladder;liver;cervical	0.581989	-
cg06301529	chr17:26125726-26125908:-	NOS2	liver;esophageal	0.581928	-
cg08331345	chr16:29000848-29000910:+	RP11-264B17.3	colon;bladder;breast;head;cholangiocarcinoma;liver;cervical	0.581787	-
cg11558551	chr19:17523906-17524114:+	MVB12A	colon;head;esophageal;bladder;breast;brain;cholangiocarcinoma;liver;cervical	0.58159	-
cg04379041	chr20:62366511-62366916:+	ZGPAT	cholangiocarcinoma;liver	0.581316	-
cg20697204	chr2:47378397-47378654:-	RP11-761B3.1	bladder;head	0.581153	-
cg25599161	chr2:241555805-241555928:+	GPR35	colon;cervical;esophageal;head	0.580817	-
cg03634833	chr7:959605-959687:-	ADAP1	colon;esophageal	0.580764	-
cg23510527	chr2:234676866-234677085:+	UGT1A7	esophageal;bladder;breast;head;cervical	0.580762	-
cg12799666	chr15:44067504-44067579:-	ELL3	esophageal;brain	0.580732	-
cg12245770	chr19:23945816-23945936:+	RPSAP58	colon;esophageal;breast;head;cervical	0.58066	-
cg01303385	chr3:111451327-111451550:+	PHLDB2	colon;esophageal;bladder;breast;head;liver;cervical	0.580638	-
cg08331345	chr16:29001095-29001160:+	RP11-264B17.3	colon;bladder;breast;head;cholangiocarcinoma;liver;cervical	0.580617	-
cg21728792	chr11:2168796-2169037:-	INS-IGF2	bladder;liver;breast;brain	0.580529	both
cg17892556	chr19:12253456-12253530:-	ZNF625-ZNF20	bladder;breast;head;liver;cervical	0.580397	-
cg12413156	chr20:62369174-62369255:+	RP4-583P15.15	colon;esophageal;bladder;breast;head;leukemia;liver;cervical	0.580204	-
cg12799666	chr15:44066794-44066971:-	ELL3	esophageal;brain	0.580096	-
cg01329005	chr19:17516503-17516804:+	CTD-2521M24.9	glioblastoma;colon;head;bladder;breast;brain;cervical	0.58003	-
cg04286878	chr5:353845-354026:+	PDCD6	esophageal;cervical	0.579996	-
cg20402783	chr12:54378946-54379794:+	RP11-834C11.12	breast;esophageal;cervical	0.579905	-
cg18664596	chr7:939056-939127:-	COX19	bladder;breast;head	0.579708	+
cg01116188	chr13:36767758-36767862:-	CCDC169-SOHLH2	cervical;esophageal;head	0.579682	-
cg11694519	chr11:111784165-111784817:+	HSPB2-C11orf52	glioblastoma;head;bladder;breast;brain;cervical	0.579505	-
cg18956355	chr17:63553924-63554854:-	CTD-2535L24.2	colon;esophageal;cervical	0.579459	-
cg26530497	chr13:36767943-36768004:-	CCDC169-SOHLH2	cervical;esophageal;head	0.579399	-
cg03807842	chr7:959605-959687:-	ADAP1	colon;esophageal	0.579376	-
cg17892556	chr19:12253456-12253551:-	ZNF625-ZNF20	bladder;breast;head;liver;cervical	0.579373	-
cg13636404	chr7:99158156-99158318:+	GS1-259H13.10	colon;esophageal;bladder;breast;head	0.579332	-
cg13620881	chr6:10926572-10926665:+	RP11-637O19.3	esophageal;bladder;breast;head;cervical	0.579208	-
cg00284173	chr2:24276772-24276819:+	MFSD2B	colon;bladder;head	0.579154	-
cg13620881	chr6:10912906-10912998:+	RP11-637O19.3	esophageal;bladder;breast;head;cervical	0.579051	-
cg17840539	chr6:73933422-73933562:-	RP11-257K9.8	bladder;breast;esophageal;cervical	0.578995	-
cg13620881	chr6:10903108-10903196:+	SYCP2L	esophageal;bladder;breast;head;cervical	0.578821	-
cg18554976	chr19:35632440-35632476:+	FXYD1	breast;liver;brain	0.578796	-
cg23510527	chr2:234675680-234675811:+	UGT1A6	esophageal;bladder;breast;head;cervical	0.578704	-
cg23510527	chr2:234675680-234675811:+	UGT1A10	esophageal;bladder;breast;head;cervical	0.578581	-
cg23510527	chr2:234676495-234676582:+	UGT1A10	esophageal;bladder;breast;head;cervical	0.578513	-
cg15923943	chr5:140389212-140391929:+	PCDHA5	liver;adrenocortical;head	0.578479	+
cg02166532	chr11:2170356-2170575:-	INS-IGF2	cholangiocarcinoma;liver	0.578475	+
cg00682007	chr5:140389212-140391929:+	PCDHA7	adrenocortical;colon;esophageal;cholangiocarcinoma;bladder;breast;head;brain;liver;cervical	0.578409	+
cg01262667	chr19:19383930-19384074:-	AC138430.4	cholangiocarcinoma;liver	0.57814	-
cg03608712	chr5:140884960-140885048:+	PCDHGA6	colon;kidney_chromophobe	0.578015	-
cg11435369	chr7:944697-944909:-	COX19	bladder;liver	0.577974	+
cg26663636	chr1:162336842-162339813:+	NOS1AP	colon;esophageal;breast;bladder;head;liver;cervical	0.577912	both
cg01262667	chr19:19378430-19378522:-	AC138430.4	cholangiocarcinoma;liver	0.577873	-
cg01141838	chr11:62469940-62470021:-	HNRNPUL2-BSCL2	breast;brain	0.577796	-
cg13194425	chr17:7345913-7349285:+	RP11-104H15.10	adrenocortical;colon;esophageal;bladder;breast;head;brain;cholangiocarcinoma;liver;cervical	0.577724	-
cg02280912	chr19:58388284-58388410:-	ZNF814	colon;esophageal;bladder;breast;leukemia;liver;cervical	0.57768	-
cg16462073	chr16:28997456-28997537:+	RP11-264B17.3	colon;esophageal;bladder;breast;head;cholangiocarcinoma;liver;cervical	0.577564	-
cg10659464	chr11:2168796-2169037:-	IGF2	cholangiocarcinoma;liver	0.577515	+
cg18956355	chr17:63545638-63545778:-	CTD-2535L24.2	colon;esophageal;cervical	0.577347	-
cg13492227	chr17:7345913-7349285:+	RP11-104H15.7	adrenocortical;colon;head;esophageal;breast;bladder;brain;cholangiocarcinoma;liver;cervical	0.57733	-
cg24710938	chr13:36744668-36744924:-	SOHLH2	head;esophageal;cervical	0.57709	-
cg00682007	chr5:140389212-140391929:+	PCDHA2	adrenocortical;colon;esophageal;bladder;breast;head;brain;cholangiocarcinoma;liver;cervical	0.577023	+
cg01410224	chr12:58166800-58166911:+	METTL21B	glioblastoma;liver	0.577013	both
cg19240857	chr6:31679753-31679892:-	LY6G6E	colon;breast;bladder;cervical	0.576645	-
cg04239967	chr17:63537573-63537675:-	AXIN2	colon;esophageal;cervical	0.576452	-
cg00147751	chr7:99818551-99819111:+	STAG3	breast;bladder;head;cholangiocarcinoma;leukemia;liver;cervical	0.576433	-
cg23510527	chr2:234675680-234675811:+	UGT1A7	esophageal;bladder;breast;head;cervical	0.576423	-
cg25753693	chr19:51504354-51504431:-	KLK9	colon;esophageal;breast;head;cervical	0.576364	-
cg18956355	chr17:63537573-63537675:-	CTD-2535L24.2	colon;esophageal;cervical	0.576091	-
cg26921093	chr17:63537573-63537675:-	CTD-2535L24.2	colon;esophageal;cervical	0.575969	-
cg04239967	chr17:63545638-63545778:-	AXIN2	colon;esophageal;cervical	0.575847	-
cg23874600	chr2:234676866-234677085:+	UGT1A10	colon;esophageal;bladder;breast;head;cholangiocarcinoma;liver;cervical	0.575778	-
cg00682007	chr5:140389212-140391929:+	PCDHA12	adrenocortical;colon;esophageal;cholangiocarcinoma;breast;bladder;head;brain;liver;cervical	0.575512	+
cg01116188	chr13:36744668-36744924:-	SOHLH2	head;esophageal;cervical	0.5755	-
cg18852313	chr2:47378397-47378654:-	RP11-761B3.1	bladder;head	0.575357	-
cg12799666	chr15:44067920-44068121:-	ELL3	esophageal;brain	0.575252	-
cg00682007	chr5:140389212-140391929:+	PCDHA11	adrenocortical;colon;head;esophageal;bladder;breast;brain;cholangiocarcinoma;liver;cervical	0.575166	+
cg23874600	chr2:234675680-234675811:+	UGT1A9	colon;esophageal;bladder;breast;head;cholangiocarcinoma;liver;cervical	0.575149	-
cg00208734	chr13:36767758-36767862:-	SOHLH2	cervical;esophageal;head	0.575113	-
cg13916928	chr11:62469940-62470021:-	HNRNPUL2-BSCL2	breast;brain	0.574953	-
cg19754283	chr5:140874374-140874432:+	PCDHGA9	cholangiocarcinoma;bladder;liver	0.574946	+
cg23510527	chr2:234676495-234676582:+	UGT1A6	esophageal;bladder;breast;head;cervical	0.574937	-
cg07775813	chr15:69318868-69318991:+	RP11-809H16.2	cervical;breast;brain	0.574936	-
cg25927529	chr13:24557866-24558072:+	RP11-307N16.6	uterine;head	0.57472	both
cg01262667	chr19:19377299-19377418:-	AC138430.4	cholangiocarcinoma;liver	0.574597	-
cg17830204	chr7:99817737-99818087:+	STAG3	colon;breast;bladder;head;cholangiocarcinoma;liver;cervical	0.574595	-
cg23358625	chr19:23990628-23990741:+	RPSAP58	colon;esophageal;breast;bladder;head;brain;liver;cervical	0.574569	-
cg04239967	chr17:63553924-63554854:-	AXIN2	colon;esophageal;cervical	0.574535	-
cg12967050	chr19:36231925-36232236:-	IGFLR1	glioblastoma;colon;esophageal;cholangiocarcinoma;breast;bladder;head;brain;liver;cervical	0.574466	-
cg01747665	chr16:1843638-1843734:-	IGFALS	colon;esophageal;breast;cholangiocarcinoma;liver;cervical	0.574327	-
cg08342194	chr6:31680441-31680566:-	LY6G6E	colon;bladder;breast;cervical	0.574237	-
cg01141838	chr11:62462040-62462183:-	HNRNPUL2-BSCL2	breast;brain	0.574234	-
cg22897715	chr11:57177408-57177594:-	RP11-872D17.8	breast;liver	0.574179	-
cg25143771	chr10:104638606-104638748:+	C10orf32-ASMT	brain;breast;cervical;head	0.574174	-
cg23874600	chr2:234676495-234676582:+	UGT1A9	colon;esophageal;bladder;breast;head;cholangiocarcinoma;liver;cervical	0.574017	-
cg01262667	chr19:19380982-19381085:-	TM6SF2	cholangiocarcinoma;liver	0.573999	-
cg26530497	chr13:36776016-36776230:-	CCDC169-SOHLH2	head;esophageal;cervical	0.573803	-
cg10189661	chr6:31681538-31681842:-	XXbac-BPG32J3.20	colon;bladder;cervical	0.573685	-
cg24710938	chr13:36748859-36749006:-	SOHLH2	head;esophageal;cervical	0.573679	-
cg05655106	chr5:304292-304336:+	AHRR	cholangiocarcinoma;cervical	0.573553	-
cg12196406	chr19:35630980-35631044:+	FXYD1	colon;breast;brain;liver;cervical	0.57317	-
cg01116188	chr13:36748859-36749006:-	SOHLH2	head;esophageal;cervical	0.573118	-
cg16462073	chr16:28997703-28997767:+	RP11-264B17.3	colon;esophageal;bladder;breast;head;cholangiocarcinoma;liver;cervical	0.573059	-
cg05165378	chr7:99156045-99156410:+	GS1-259H13.10	colon;esophageal;breast;bladder;brain	0.572544	-
cg23874600	chr2:234676866-234677085:+	UGT1A8	colon;esophageal;bladder;breast;head;cholangiocarcinoma;liver;cervical	0.572385	-
cg26663636	chr1:162336842-162339813:+	C1orf226	colon;esophageal;bladder;breast;head;liver;cervical	0.572375	both
cg23510527	chr2:234676495-234676582:+	UGT1A7	esophageal;bladder;breast;head;cervical	0.572036	-
cg13620881	chr6:10930603-10930747:+	RP11-637O19.3	esophageal;bladder;breast;head;cervical	0.572005	-
cg18105842	chr17:7345913-7349285:+	RP11-104H15.10	adrenocortical;colon;head;esophageal;breast;bladder;brain;cholangiocarcinoma;liver;cervical	0.571957	-
cg01141838	chr11:62472773-62473089:-	HNRNPUL2-BSCL2	breast;brain	0.571945	-
cg01262667	chr19:19380982-19381251:-	TM6SF2	cholangiocarcinoma;liver	0.571892	-
cg04239967	chr17:63534220-63534461:-	AXIN2	colon;bladder;esophageal;cervical	0.571706	-
cg06875131	chr17:63537573-63537675:-	AXIN2	colon;esophageal;bladder;liver;cervical	0.571404	-
cg19964192	chrX:151304462-151304552:-	RP11-1007I13.4	colon;esophageal;bladder;breast;head;cervical	0.571384	-
cg11558551	chr19:17516503-17516804:+	MVB12A	colon;head;esophageal;bladder;breast;brain;cholangiocarcinoma;liver;cervical	0.571365	-
cg24710938	chr13:36767943-36768004:-	SOHLH2	bladder;head;esophageal;cervical	0.57121	-
cg15759937	chr19:58388284-58388410:-	ZNF814	colon;esophageal;bladder;breast;liver;cervical	0.571195	-
cg04425701	chr19:35631501-35631533:+	CTD-2527I21.4	cervical;breast;liver;brain	0.571193	-
cg04401876	chr19:45448006-45448147:+	APOC4-APOC2	cholangiocarcinoma;liver	0.571161	-
cg01004363	chr10:88726914-88730364:-	MMRN2	colon;esophageal;breast;bladder;head;cervical	0.571014	-
cg12799666	chr15:44066674-44066716:-	ELL3	esophageal;brain	0.570835	-
cg20675391	chr3:118864997-118866434:+	C3orf30	breast;cervical	0.570756	-
cg13814664	chr13:36767758-36767862:-	CCDC169-SOHLH2	cervical;esophageal;head	0.570745	-
cg02808220	chr11:2168796-2169037:-	IGF2	liver;brain	0.57063	both
cg07137244	chr17:29630788-29632648:-	EVI2B	colon;head;esophageal;breast;bladder;brain;cholangiocarcinoma;liver;cervical	0.570378	-
cg00830813	chr7:940170-940253:-	COX19	colon;breast;liver	0.570152	-
cg24168413	chr19:35633376-35633425:+	FXYD1	cervical;breast;liver;brain	0.569797	-
cg13620881	chr6:10910381-10910433:+	RP11-637O19.3	esophageal;bladder;breast;head;cervical	0.569764	-
cg08024409	chr7:99158156-99158318:+	GS1-259H13.10	colon;bladder;breast;esophageal	0.569698	-
cg01262667	chr19:19378795-19378896:-	TM6SF2	cholangiocarcinoma;liver	0.569668	-
cg12196406	chr19:35632440-35632476:+	FXYD1	brain;breast;liver;cervical	0.569617	-
cg01116188	chr13:36748613-36748704:-	SOHLH2	cervical;esophageal;head	0.569528	-
cg05528492	chr7:938670-938898:-	COX19	bladder;liver;cervical	0.569408	+
cg00231140	chr18:47329057-47329223:-	RP11-886H22.1	breast;brain	0.569393	-
cg03926852	chr6:31680441-31680566:-	XXbac-BPG32J3.20	colon;esophageal;breast;bladder;head;cervical	0.569389	-
cg13620881	chr6:10911057-10911102:+	RP11-637O19.3	esophageal;bladder;breast;head;cervical	0.569367	-
cg05605052	chr19:23991521-23991616:+	RPSAP58	colon;esophageal;bladder;breast;head;cervical	0.569352	-
cg18554976	chr19:35633376-35633425:+	FXYD1	breast;liver;brain	0.569279	-
cg04401876	chr19:45445495-45445610:+	APOC4-APOC2	cholangiocarcinoma;liver	0.569266	-
cg24096925	chr19:53459280-53459357:-	ZNF321P	head;cervical	0.569135	-
cg13620881	chr6:10902910-10902995:+	RP11-637O19.3	esophageal;bladder;breast;head;cervical	0.569017	-
cg16267236	chr3:133473339-133473515:+	TFP1	glioblastoma;esophageal;brain;cholangiocarcinoma;liver	0.568937	-
cg26530497	chr13:36776016-36776230:-	SOHLH2	cervical;esophageal;head	0.568887	-
cg11558551	chr19:17516503-17516804:+	CTD-2521M24.9	colon;head;esophageal;bladder;breast;brain;cholangiocarcinoma;liver;cervical	0.568864	-
cg25143771	chr10:104632205-104632355:+	C10orf32-ASMT	brain;cervical;breast;head	0.568797	-
cg24710938	chr13:36776016-36776230:-	SOHLH2	cervical;bladder;esophageal;head	0.568724	-
cg01242400	chr20:62365997-62366176:+	ZGPAT	cholangiocarcinoma;liver;head	0.568504	-
cg11435369	chr7:975011-975141:-	COX19	bladder;liver	0.568496	+
cg09993699	chr19:17516503-17516804:+	CTD-2521M24.9	glioblastoma;colon;head;esophageal;bladder;breast;brain;liver;cervical	0.568434	-
cg13167664	chr11:2168796-2169037:-	INS-IGF2	cholangiocarcinoma;liver	0.568229	+
cg13916928	chr11:62472773-62473089:-	HNRNPUL2-BSCL2	breast;brain	0.568144	-
cg12947833	chr11:111784165-111784817:+	HSPB2	glioblastoma;colon;breast;bladder;head;brain;cervical	0.5681	-
cg22390041	chr1:19202809-19202961:-	RP13-279N23.2	colon;bladder	0.568035	-
cg16880946	chr7:27191907-27192217:-	RP1-170O19.22	colon;esophageal;bladder;breast;head;leukemia;cervical	0.567988	-
cg24099605	chr14:95027779-95028146:+	SERPINA4	cholangiocarcinoma;liver	0.567982	-
cg14125846	chr19:39437112-39437207:-	CTC-360G5.8	bladder;breast	0.567964	+
cg06875131	chr17:63545638-63545778:-	AXIN2	colon;esophageal;bladder;liver;cervical	0.567946	-
cg22390041	chr1:19201876-19201997:-	RP13-279N23.2	colon;bladder	0.567917	-
cg20092122	chr19:17523906-17524114:+	MVB12A	glioblastoma;colon;esophageal;breast;bladder;head;cervical	0.567716	-
cg13814664	chr13:36767943-36768004:-	SOHLH2	head;esophageal;cervical	0.567478	-
cg07237830	chr11:62469940-62470021:-	HNRNPUL2-BSCL2	breast;brain	0.567371	-
cg01262667	chr19:19378430-19378522:-	TM6SF2	cholangiocarcinoma;liver	0.56737	-
cg26982030	chrX:151304462-151304552:-	RP11-1007I13.4	colon;esophageal;bladder;breast;head;cervical	0.567314	-
cg04449108	chr2:234600321-234600466:+	UGT1A6	colon;esophageal;bladder;breast;head;cervical	0.567295	-
cg23995753	chr2:160664960-160665082:-	LY75-CD302	colon;esophageal;bladder;breast;head	0.567249	-
cg03926852	chr6:31680441-31680566:-	LY6G6E	colon;esophageal;bladder;breast;head;cervical	0.56721	-
cg25753693	chr19:51501007-51501140:-	KLK9	colon;esophageal;bladder;breast;head;cervical	0.567003	-
cg24124798	chr19:58388284-58388410:-	CTD-2583A14.9	colon;esophageal;breast;bladder;brain;leukemia;liver;cervical	0.56687	both
cg18956355	chr17:63534220-63534461:-	AXIN2	colon;bladder;esophageal;cervical	0.566857	-
cg23292259	chr14:39709765-39709851:+	MIA2	bladder;esophageal;cervical	0.566767	-
cg13814664	chr13:36776016-36776230:-	SOHLH2	cervical;esophageal;head	0.566738	-
cg27530628	chr20:44037441-44037676:+	DBNDD2	colon;glioblastoma;breast;brain	0.566673	-
cg13620881	chr6:10907775-10907917:+	RP11-637O19.3	esophageal;bladder;breast;head;cervical	0.566629	-
cg27112264	chr19:58388284-58388410:-	ZNF814	colon;esophageal;bladder;breast;leukemia;liver;cervical	0.566515	-
cg06193958	chr12:54378946-54379794:+	HOXC10	bladder;head	0.566499	+
cg13620881	chr6:10902910-10902995:+	SYCP2L	esophageal;bladder;breast;head;cervical	0.566418	-
cg23178195	chr19:35631501-35631533:+	CTD-2527I21.4	breast;liver;cervical	0.566398	-
cg14125846	chr19:39439207-39439318:-	CTC-360G5.8	bladder;breast	0.566281	+
cg05655106	chr5:306717-306875:+	AHRR	cholangiocarcinoma;cervical	0.566137	-
cg02196147	chr17:26125726-26125908:-	RP1-66C13.4	breast;liver;esophageal	0.566107	both
cg12717668	chr7:99156045-99156410:+	GS1-259H13.10	colon;bladder;esophageal	0.565968	-
cg01417669	chr2:24283684-24283796:+	MFSD2B	head;esophageal;bladder;breast;brain;liver;cervical	0.565879	-
cg23358625	chr19:23945816-23945936:+	RPSAP58	colon;esophageal;bladder;breast;head;brain;liver;cervical	0.565806	-
cg15227610	chr11:111784165-111784817:+	HSPB2-C11orf52	breast;brain	0.56576	-
cg07237830	chr11:62462040-62462183:-	HNRNPUL2-BSCL2	breast;brain	0.565617	-
cg01141838	chr11:62460135-62460269:-	HNRNPUL2-BSCL2	breast;brain	0.565613	-
cg23874600	chr2:234675680-234675811:+	UGT1A10	colon;esophageal;bladder;breast;head;cholangiocarcinoma;liver;cervical	0.56558	-
cg23874600	chr2:234676495-234676582:+	UGT1A10	colon;esophageal;bladder;breast;head;cholangiocarcinoma;liver;cervical	0.565487	-
cg06462874	chr17:7345095-7345198:+	RP11-104H15.7	adrenocortical;esophageal;breast;bladder;head;cervical	0.565427	-
cg24710938	chr13:36767758-36767862:-	SOHLH2	bladder;esophageal;head;cervical	0.565213	-
cg09993699	chr19:17523906-17524114:+	MVB12A	glioblastoma;colon;head;esophageal;bladder;breast;brain;cholangiocarcinoma;liver;cervical	0.565163	-
cg26530497	chr13:36767943-36768004:-	SOHLH2	head;esophageal;cervical	0.565123	-
cg16001135	chr7:938670-938898:-	COX19	liver;cervical	0.564877	+
cg03613649	chr17:7345095-7345198:+	RP11-104H15.7	adrenocortical;esophageal;bladder;breast;head;cervical	0.564788	-
cg08331345	chr16:28997456-28997537:+	RP11-264B17.3	colon;esophageal;bladder;breast;head;cholangiocarcinoma;liver;cervical	0.564751	-
cg13916928	chr11:62474581-62474796:-	HNRNPUL2-BSCL2	glioblastoma;breast;brain	0.564492	-
cg22390041	chr1:19203702-19203749:-	RP13-279N23.2	colon;bladder	0.564425	-
cg03926852	chr6:31681538-31681842:-	LY6G6E	colon;esophageal;bladder;breast;head;cervical	0.564343	-
cg18860954	chr19:58388284-58388410:-	CTD-2583A14.9	colon;head;esophageal;bladder;breast;brain;leukemia;liver	0.564341	both
cg10636490	chr3:149686145-149686337:-	ANKUB1	glioblastoma;colon;head;esophageal;bladder;breast;brain;cervical	0.564265	-
cg25600472	chr5:140874374-140874432:+	PCDHGA12	glioblastoma;cervical;liver;brain	0.564182	both
cg00682007	chr5:140389212-140391929:+	PCDHAC2	colon;head;esophageal;breast;bladder;brain;cholangiocarcinoma;liver;cervical	0.564135	+
cg13620881	chr6:10924729-10924874:+	RP11-637O19.3	esophageal;bladder;breast;head;cervical	0.564114	-
cg01141838	chr11:62474581-62474796:-	HNRNPUL2-BSCL2	glioblastoma;breast;brain	0.563855	-
cg13947892	chr19:53459280-53459357:-	ZNF321P	head;cervical	0.563825	-
cg19803952	chr20:44037441-44037676:+	SYS1-DBNDD2	colon;head;esophageal;bladder;breast;brain;cervical	0.563738	-
cg11687863	chr1:162336842-162339813:+	NOS1AP	colon;esophageal;bladder;breast;head;liver;cervical	0.563655	both
cg02166532	chr11:2170356-2170833:-	INS-IGF2	cholangiocarcinoma;liver	0.563623	+
cg18554976	chr19:35630980-35631044:+	CTD-2527I21.4	colon;breast;liver;brain	0.563578	-
cg01448132	chr16:28997861-28998035:+	RP11-264B17.3	colon;bladder;breast;head;liver;cervical	0.563567	-
cg21728792	chr11:2156597-2156759:-	IGF2	bladder;breast;brain	0.563411	-
cg05528492	chr7:966189-966280:-	COX19	liver;cervical	0.563245	+
cg02858267	chr1:162336842-162339813:+	NOS1AP	colon;esophageal;bladder;breast;head;liver;cervical	0.56322	both
cg08024409	chr7:99156045-99156410:+	GS1-259H13.10	colon;bladder;esophageal;breast	0.563205	-
cg25600472	chr5:140884960-140885048:+	PCDHGA12	glioblastoma;cervical;liver;brain	0.563188	both
cg24076884	chr5:140358534-140358592:+	PCDHA6	leukemia;breast	0.563158	+
cg00208734	chr13:36764083-36764193:-	SOHLH2	cervical;esophageal;head	0.562989	-
cg06186808	chr14:24600675-24601038:+	RP11-468E2.6	cholangiocarcinoma;liver;head	0.562912	-
cg09844257	chr15:75112976-75113108:+	RP11-414J4.2	adrenocortical;head;esophageal;breast;bladder;brain;cervical	0.562882	-
cg05655106	chr5:311408-311517:+	AHRR	cholangiocarcinoma;cervical	0.56287	-
cg01116188	chr13:36764083-36764193:-	CCDC169-SOHLH2	cervical;esophageal;head	0.562861	-
cg24168413	chr19:35631501-35631533:+	CTD-2527I21.4	brain;breast;liver;cervical	0.562847	-
cg16267236	chr3:133472439-133472547:+	TFP1	glioblastoma;esophageal;brain;cholangiocarcinoma;liver	0.562815	-
cg25753693	chr19:51499264-51499470:-	KLK9	colon;esophageal;bladder;breast;head;cervical	0.562806	-
cg16462073	chr16:28997175-28997209:+	RP11-264B17.3	colon;esophageal;bladder;breast;head;cholangiocarcinoma;liver;cervical	0.562546	-
cg07137244	chr17:29640997-29641130:-	CTD-2370N5.3	colon;esophageal;breast;bladder;head;brain;cholangiocarcinoma;liver;cervical	0.562516	-
cg15923943	chr5:140362060-140362148:+	PCDHA8	liver;kidney_chromophobe;head	0.562335	+
cg17659920	chr19:36499456-36499672:-	AC002116.8	colon;esophageal;bladder;breast;head;liver;cervical	0.562157	-
cg07401394	chr5:140389212-140391929:+	PCDHA1	glioblastoma;adrenocortical;colon;head;esophageal;bladder;breast;brain;cholangiocarcinoma;liver;cervical	0.561874	+
cg25225693	chr7:99817737-99818087:+	STAG3	colon;bladder;breast;cholangiocarcinoma;liver	0.561497	-
cg13756879	chr11:2168796-2169037:-	IGF2	cholangiocarcinoma;liver	0.561489	+
cg01262667	chr19:19383930-19384074:-	TM6SF2	cholangiocarcinoma;liver	0.561434	-
cg25727671	chr7:27191907-27192217:-	RP1-170O19.22	colon;leukemia;bladder	0.561377	-
cg21728792	chr11:2154747-2154904:-	IGF2	bladder;breast;brain	0.561344	-
cg07186138	chr22:39410265-39410384:+	APOBEC3D	colon;breast;esophageal;cervical	0.561167	-
cg20288341	chr6:31679753-31679892:-	LY6G6E	colon;bladder;breast;cervical	0.561137	-
cg13916928	chr11:62460135-62460269:-	HNRNPUL2-BSCL2	breast;brain	0.561022	-
cg23874600	chr2:234675680-234675811:+	UGT1A8	colon;esophageal;bladder;breast;head;cholangiocarcinoma;liver;cervical	0.560964	-
cg18554976	chr19:35633624-35633675:+	FXYD1	breast;liver;brain	0.560769	-
cg01262667	chr19:19377299-19377418:-	TM6SF2	cholangiocarcinoma;liver	0.560726	-
cg13620881	chr6:10903108-10903196:+	RP11-637O19.3	esophageal;bladder;breast;head;cervical	0.560615	-
cg13814664	chr13:36764083-36764193:-	CCDC169-SOHLH2	cervical;esophageal;head	0.560579	-
cg08550421	chr5:140389212-140391929:+	PCDHA3	breast;cervical	0.56035	-
cg27326224	chr7:939739-939801:-	COX19	bladder;liver	0.560274	+
cg01472176	chr1:226075099-226075732:-	RP4-559A3.7	colon;cervical	0.560236	-
cg01814130	chr3:118906622-118906822:+	UPK1B	bladder;cervical	0.560196	-
cg11685960	chr7:944697-944909:-	COX19	esophageal;bladder;breast;liver;cervical	0.560193	+
cg24543552	chr6:73935020-73935175:-	KHDC1L	head;cervical	0.560153	-
cg11685960	chr7:959605-959687:-	COX19	esophageal;bladder;breast;liver;cervical	0.560118	+
cg03926852	chr6:31680113-31680566:-	XXbac-BPG32J3.20	colon;esophageal;breast;bladder;head;cervical	0.559895	-
cg03496220	chr16:1031145-1031318:-	LMF1	glioblastoma;brain	0.559819	-
cg25541968	chr11:7901142-7901306:-	RP11-35J10.5	breast;cervical	0.559776	+
cg20092122	chr19:17516503-17516804:+	CTD-2521M24.9	glioblastoma;colon;esophageal;bladder;breast;head;cervical	0.559771	-
cg27461196	chr19:35631501-35631533:+	CTD-2527I21.4	cervical;breast;liver;brain	0.559763	-
cg00607627	chr16:28997861-28998035:+	RP11-264B17.3	colon;bladder;breast;head;liver;cervical	0.559678	-
cg26530497	chr13:36767758-36767862:-	SOHLH2	cervical;esophageal;head	0.559386	-
cg01448132	chr16:28997175-28997209:+	RP11-264B17.3	colon;esophageal;bladder;breast;head;cholangiocarcinoma;liver;cervical	0.559381	-
cg23874600	chr2:234676495-234676582:+	UGT1A8	colon;esophageal;bladder;breast;head;cholangiocarcinoma;liver;cervical	0.559239	-
cg06942701	chr2:162279880-162281573:+	AC009487.5	cervical;brain	0.559178	-
cg12947833	chr11:111783460-111783647:+	HSPB2-C11orf52	glioblastoma;colon;head;breast;bladder;brain;liver;cervical	0.559097	-
cg05605052	chr19:23990628-23990741:+	RPSAP58	colon;esophageal;bladder;breast;head;cervical	0.559032	-
cg12799666	chr15:44065502-44065546:-	ELL3	esophageal;brain	0.559019	-
cg16001135	chr7:940170-940253:-	COX19	liver;cervical	0.558939	+
cg13856573	chr11:62458259-62458345:-	BSCL2	glioblastoma;brain	0.55889	-
cg26250093	chr2:24400671-24400739:+	FAM228A	esophageal;bladder;breast;head;liver;cervical	0.558819	-
cg13856573	chr11:62458259-62458339:-	BSCL2	glioblastoma;brain	0.558805	-
cg21857668	chr3:111564668-111564782:+	PHLDB2	colon;esophageal;breast;bladder;head;cervical	0.558651	-
cg22289815	chr7:938670-938898:-	COX19	bladder;cervical	0.558554	+
cg17540545	chr19:35633376-35633425:+	CTD-2527I21.4	brain;breast;liver;cervical	0.558424	-
cg13194425	chr17:7345095-7345198:+	RP11-104H15.7	adrenocortical;colon;esophageal;bladder;breast;head;brain;cholangiocarcinoma;liver;cervical	0.558403	-
cg07237830	chr11:62460135-62460269:-	HNRNPUL2-BSCL2	breast;brain	0.558366	-
cg21950525	chr7:99158156-99158318:+	GS1-259H13.10	bladder;esophageal;breast;head	0.558348	-
cg16001135	chr7:943763-943909:-	COX19	liver;cervical	0.558334	+
cg01448132	chr16:29000848-29000910:+	RP11-264B17.3	colon;bladder;breast;head;liver;cervical	0.558262	-
cg01448132	chr16:29001095-29001160:+	RP11-264B17.3	colon;bladder;breast;head;liver;cervical	0.558008	-
cg01262667	chr19:19381831-19381934:-	AC138430.4	cholangiocarcinoma;liver	0.557943	-
cg05655106	chr5:311408-311517:+	PDCD6	cholangiocarcinoma;cervical	0.557763	-
cg01448132	chr16:28998120-28998214:+	RP11-264B17.3	colon;bladder;breast;head;liver;cervical	0.557589	-
cg13916928	chr11:62458259-62458345:-	HNRNPUL2-BSCL2	glioblastoma;breast;brain	0.557524	-
cg13814664	chr13:36767758-36767862:-	SOHLH2	head;esophageal;cervical	0.557473	-
cg11694519	chr11:111783460-111783647:+	HSPB2-C11orf52	glioblastoma;head;bladder;breast;brain;cervical	0.557464	-
cg13916928	chr11:62458259-62458339:-	HNRNPUL2-BSCL2	glioblastoma;breast;brain	0.557348	-
cg10942521	chr2:162279880-162281573:+	AC009487.5	breast;brain	0.557343	-
cg12196406	chr19:35633376-35633425:+	FXYD1	brain;breast;liver;cervical	0.557257	-
cg22598028	chr3:44627597-44627705:+	ZNF197	breast;esophageal	0.557216	-
cg00607627	chr16:29000848-29000910:+	RP11-264B17.3	colon;bladder;breast;head;liver;cervical	0.557182	-
cg11685960	chr7:966189-966280:-	COX19	esophageal;bladder;breast;liver;cervical	0.557153	+
cg12947833	chr11:111783460-111783647:+	HSPB2	glioblastoma;colon;breast;bladder;head;brain;liver;cervical	0.557129	-
cg10190334	chr6:73935020-73935175:-	RP11-257K9.8	head;cervical	0.557008	-
cg18554976	chr19:35629732-35629798:+	CTD-2527I21.4	colon;breast;liver;brain	0.557003	-
cg04579507	chr12:21294448-21294592:+	RP11-125O5.2	breast;cervical	0.556953	+
cg03496220	chr16:1031145-1031318:-	RP11-161M6.2	glioblastoma;brain	0.556925	-
cg03392965	chr7:30915110-30915271:+	INMT-FAM188B	bladder;breast;cervical	0.556913	+
cg19964192	chrX:151305343-151305441:-	MAGEA10	colon;esophageal;breast;bladder;head;cervical	0.556828	-
cg07237830	chr11:62472773-62473089:-	HNRNPUL2-BSCL2	breast;brain	0.556781	-
cg02858267	chr1:162336842-162339813:+	C1orf226	colon;esophageal;breast;bladder;head;liver;cervical	0.556675	both
cg10190334	chr6:73935020-73935144:-	RP11-257K9.8	cervical;head	0.556624	-
cg09844257	chr15:75112976-75113108:+	LMAN1L	adrenocortical;head;esophageal;bladder;breast;brain;cervical	0.556615	-
cg02161292	chr5:140874374-140874432:+	PCDHGA12	brain;glioblastoma;liver;cervical	0.556533	both
cg04379041	chr20:62365997-62366176:+	RP4-583P15.15	cholangiocarcinoma;liver	0.556521	-
cg24543552	chr6:73935020-73935144:-	KHDC1L	head;cervical	0.556444	-
cg00208734	chr13:36765932-36766031:-	SOHLH2	cervical;esophageal;head	0.556437	-
cg19964192	chrX:151304233-151304306:-	MAGEA10	colon;esophageal;bladder;breast;head;cervical	0.556205	-
cg05239310	chr14:95648276-95658069:-	CTD-2240H23.2	colon;bladder;esophageal	0.55616	+
cg16001135	chr7:939739-939801:-	COX19	liver;cervical	0.556159	+
cg23995753	chr2:160667037-160667186:-	LY75-CD302	colon;esophageal;bladder;breast;head	0.556141	-
cg13620881	chr6:10898244-10898348:+	SYCP2L	esophageal;bladder;breast;head;cervical	0.556082	-
cg17582336	chr17:26694736-26695080:-	VTN	cholangiocarcinoma;liver	0.556034	-
cg18059891	chr19:36499456-36499672:-	AC002116.8	colon;esophageal;bladder;breast;head;liver;cervical	0.555781	-
cg01617071	chr7:938670-938898:-	ADAP1	colon;esophageal	0.555717	-
cg18554976	chr19:35629732-35629798:+	FXYD1	colon;breast;liver;brain	0.555686	-
cg00208734	chr13:36747829-36747947:-	SOHLH2	head;esophageal;cervical	0.555648	-
cg16001135	chr7:944697-944909:-	COX19	liver;cervical	0.555573	+
cg11281912	chr19:37680563-37680655:-	CTC-454I21.3	esophageal;cervical	0.555524	-
cg02806715	chr6:32920726-32920899:-	XXbac-BPG181M17.5	colon;breast;bladder;head;brain;liver;cervical	0.555416	-
cg12461677	chr19:58860934-58862017:-	CTD-2619J13.8	cholangiocarcinoma;liver	0.555364	-
cg08331345	chr16:28997175-28997209:+	RP11-264B17.3	colon;esophageal;bladder;breast;head;cholangiocarcinoma;liver;cervical	0.555213	-
cg24424217	chr10:135164885-135164937:+	ZNF511	liver;esophageal	0.555168	-
cg22897715	chr11:57182088-57182204:-	RP11-872D17.8	breast;liver	0.555112	-
cg09581226	chr5:140884960-140885048:+	PCDHGA12	brain;glioblastoma;liver;cervical	0.55506	both
cg06462874	chr17:7344770-7344900:+	RP11-104H15.7	adrenocortical;esophageal;breast;bladder;head;cervical	0.554891	-
cg02161292	chr5:140884960-140885048:+	PCDHGB4	glioblastoma;liver;brain	0.554843	+
cg17386114	chr5:344008-344079:+	PDCD6	esophageal;cervical	0.55477	-
cg11600991	chr7:938670-938898:-	ADAP1	colon;esophageal;cervical	0.554549	-
cg27326224	chr7:940170-940253:-	COX19	bladder;liver	0.55454	+
cg24424217	chr10:135163599-135163665:+	ZNF511	liver;esophageal	0.55447	-
cg24168413	chr19:35630980-35631044:+	CTD-2527I21.4	cervical;breast;liver;brain	0.554395	-
cg01262667	chr19:19381831-19381934:-	TM6SF2	cholangiocarcinoma;liver	0.554349	-
cg05655106	chr5:306717-306875:+	PDCD6	cholangiocarcinoma;cervical	0.554334	-
cg01116188	chr13:36747829-36747947:-	CCDC169-SOHLH2	cervical;esophageal;head	0.554309	-
cg27326224	chr7:943763-943909:-	COX19	bladder;liver	0.554175	+
cg24132791	chr19:23990628-23990741:+	RPSAP58	colon;esophageal;breast;head;cervical	0.554153	-
cg27326224	chr7:959605-959687:-	COX19	bladder;liver	0.553982	+
cg18860954	chr19:58400135-58400442:-	ZNF814	colon;esophageal;cholangiocarcinoma;breast;bladder;head;brain;leukemia;liver;cervical	0.553965	both
cg05003723	chr11:1887695-1888141:+	AC051649.12	bladder;breast	0.553796	-
cg22044901	chr15:68125530-68125595:+	RP11-34F13.3	breast;brain	0.553758	+
cg11687863	chr1:162336842-162339813:+	C1orf226	colon;esophageal;bladder;breast;head;liver;cervical	0.553684	both
cg18664596	chr7:966189-966280:-	COX19	colon;bladder;liver;head	0.553667	+
cg00607627	chr16:28998120-28998214:+	RP11-264B17.3	colon;bladder;breast;head;liver;cervical	0.55364	-
cg14910450	chr19:39406861-39406954:-	CTC-360G5.8	bladder;cervical	0.553596	+
cg18050959	chr15:68125530-68125595:+	RP11-34F13.3	breast;brain	0.55359	+
cg01141838	chr11:62459848-62459945:-	HNRNPUL2-BSCL2	breast;brain	0.553438	-
cg26813162	chr1:162336842-162339813:+	RP11-565P22.6	colon;esophageal;breast;bladder;head;liver;cervical	0.553164	both
cg03926852	chr6:31680113-31680566:-	LY6G6E	colon;esophageal;bladder;breast;head;cervical	0.553061	-
cg01448132	chr16:29001254-29001340:+	RP11-264B17.3	colon;bladder;breast;head;liver;cervical	0.552983	-
cg04579507	chr12:21294448-21294592:+	SLCO1B1	breast;cervical	0.552621	+
cg00629117	chr16:1843638-1843734:-	IGFALS	breast;adrenocortical	0.55258	-
cg15227610	chr11:111783460-111783647:+	HSPB2-C11orf52	breast;brain	0.552566	-
cg20092122	chr19:17516503-17516804:+	MVB12A	glioblastoma;colon;esophageal;breast;bladder;head;cervical	0.552559	-
cg09193791	chr11:117712705-117712743:-	FXYD6	glioblastoma;breast;brain	0.552497	-
cg22897715	chr11:57177408-57177594:-	SLC43A3	breast;liver	0.552395	-
cg02161292	chr5:140884960-140885048:+	PCDHGA12	brain;glioblastoma;liver;cervical	0.552256	both
cg02835822	chr11:2170356-2170575:-	INS-IGF2	cholangiocarcinoma;liver	0.552225	+
cg16001135	chr7:939056-939127:-	COX19	liver;cervical	0.552154	+
cg03926852	chr6:31679753-31679892:-	XXbac-BPG32J3.20	colon;esophageal;breast;bladder;head;cervical	0.551976	-
cg14910450	chr19:39406677-39406769:-	CTC-360G5.8	bladder;cervical	0.55188	+
cg12196406	chr19:35633376-35633425:+	CTD-2527I21.4	brain;breast;liver;cervical	0.551831	-
cg14141741	chr7:938670-938898:-	COX19	breast;bladder;brain;liver;cervical	0.551756	+
cg04425701	chr19:35630980-35631044:+	CTD-2527I21.4	cervical;breast;liver;brain	0.55175	-
cg22874988	chr3:111451466-111451550:+	PLCXD2	colon;esophageal;bladder;breast;head;cholangiocarcinoma;liver;cervical	0.5516	-
cg24132791	chr19:23945816-23945936:+	RPSAP58	colon;esophageal;breast;head;cervical	0.551578	-
cg09581226	chr5:140874374-140874432:+	PCDHGA12	cervical;glioblastoma;liver;brain	0.551541	both
cg18858331	chr5:140874374-140874432:+	PCDHGA12	brain;liver;cervical	0.551537	both
cg23874600	chr2:234676866-234677085:+	UGT1A7	colon;esophageal;bladder;breast;head;cholangiocarcinoma;liver;cervical	0.551508	-
cg19183743	chr7:27191907-27192217:-	RP1-170O19.22	colon;esophageal;bladder;breast;head;leukemia;cervical	0.551461	-
cg03926852	chr6:31679753-31679892:-	LY6G6E	colon;esophageal;bladder;breast;head;cervical	0.551415	-
cg10501065	chr11:2170356-2170833:-	IGF2	cholangiocarcinoma;liver	0.55136	+
cg08331345	chr16:29001254-29001340:+	RP11-264B17.3	colon;bladder;breast;head;liver;cervical	0.551269	-
cg06875131	chr17:63553924-63554854:-	AXIN2	colon;esophageal;bladder;liver;cervical	0.55122	-
cg13814664	chr13:36747829-36747947:-	CCDC169-SOHLH2	head;esophageal;cervical	0.551177	-
cg08342194	chr6:31679753-31679892:-	LY6G6E	colon;bladder;breast;cervical	0.551175	-
cg13814664	chr13:36765932-36766031:-	CCDC169-SOHLH2	cervical;esophageal;head	0.551005	-
cg11811840	chr2:234668919-234669797:+	UGT1A1	esophageal;bladder;head;cholangiocarcinoma;liver;cervical	0.550979	-
cg01004363	chr10:88726914-88730364:-	ADIRF-AS1	colon;esophageal;bladder;breast;head;cervical	0.550864	-
cg05528492	chr7:975011-975141:-	COX19	liver;cervical	0.550861	+
cg09312781	chr7:959605-959687:-	COX19	bladder;liver	0.550792	+
cg11394785	chr5:179220986-179221139:+	MAML1	bladder;breast;head;cholangiocarcinoma;liver;cervical	0.550583	-
cg23874600	chr2:234600321-234600466:+	UGT1A7	colon;esophageal;bladder;breast;head;liver;cervical	0.550469	-
cg08802770	chr5:353845-354026:+	PDCD6	esophageal;cervical	0.550381	-
cg03630821	chr19:58863649-58863921:-	CTD-2619J13.8	cholangiocarcinoma;liver	0.550326	-
cg15466952	chr1:65890986-65891061:+	LEPR	cholangiocarcinoma;brain	0.550146	-
cg22390041	chr1:19205794-19205867:-	RP13-279N23.2	colon;bladder	0.550101	-
cg22390041	chr1:19208194-19208381:-	RP13-279N23.2	colon;bladder	0.550087	-
cg13620881	chr6:10894100-10894237:+	RP11-637O19.3	breast;esophageal;head;cervical	0.550073	-
cg01242400	chr20:62366511-62366916:+	ZGPAT	cholangiocarcinoma;liver;head	0.549945	-
cg14125846	chr19:39432042-39433391:-	CTC-360G5.8	bladder;breast	0.549841	+
cg03630821	chr19:58864294-58864563:-	CTD-2619J13.8	cholangiocarcinoma;liver	0.549828	-
cg23995753	chr2:160663484-160663651:-	LY75-CD302	colon;esophageal;bladder;breast;head	0.549795	-
cg08832851	chr12:92534054-92538223:-	C12orf79	colon;leukemia;breast;head	0.549684	-
cg13916928	chr11:62459848-62459945:-	HNRNPUL2-BSCL2	breast;brain	0.549588	-
cg16527469	chr7:966189-966280:-	COX19	bladder;liver	0.549546	+
cg03673688	chr22:30811937-30812076:+	RP4-539M6.19	breast;bladder;head;cholangiocarcinoma;liver	0.549483	-
cg26530497	chr13:36767758-36767862:-	CCDC169-SOHLH2	cervical;esophageal;head	0.549401	-
cg27326224	chr7:944697-944909:-	COX19	bladder;liver	0.549303	+
cg10189661	chr6:31680113-31680566:-	LY6G6E	colon;bladder;breast;cervical	0.54929	-
cg00682007	chr5:140362060-140362148:+	PCDHA8	colon;esophageal;bladder;breast;head;brain;cholangiocarcinoma;liver;cervical	0.549247	+
cg09844257	chr15:75114983-75115050:+	RP11-414J4.2	adrenocortical;esophageal;bladder;breast;head;brain;cervical	0.549242	-
cg04449108	chr2:234676866-234677085:+	UGT1A7	esophageal;bladder;breast;head;cervical	0.549132	-
cg22874988	chr3:111451327-111451550:+	PLCXD2	colon;esophageal;bladder;breast;head;cholangiocarcinoma;liver;cervical	0.549124	-
cg03926852	chr6:31681538-31681842:-	XXbac-BPG32J3.20	colon;esophageal;breast;bladder;head;cervical	0.548847	-
cg05605052	chr19:23945816-23945936:+	RPSAP58	colon;esophageal;bladder;breast;head;cervical	0.54878	-
cg24543552	chr6:73933422-73933562:-	RP11-257K9.8	head;cervical	0.54867	-
cg07401394	chr5:140389212-140391929:+	PCDHA6	glioblastoma;adrenocortical;colon;head;esophageal;breast;bladder;brain;cholangiocarcinoma;liver;cervical	0.548591	+
cg23026864	chr5:140389212-140391929:+	PCDHA10	breast;cervical	0.548455	-
cg03807842	chr7:975011-975141:-	ADAP1	colon;esophageal	0.548418	-
cg07676709	chr17:46681842-46682354:-	HOXB6	colon;esophageal;bladder;breast;brain;cervical	0.548081	-
cg25316484	chr7:27191907-27192217:-	RP1-170O19.22	bladder;esophageal;head;cervical	0.547979	-
cg26663636	chr1:162336842-162339813:+	RP11-565P22.6	colon;esophageal;bladder;breast;head;liver;cervical	0.547941	both
cg13492227	chr17:7345913-7349285:+	RP11-104H15.10	glioblastoma;adrenocortical;colon;esophageal;bladder;breast;head;brain;cholangiocarcinoma;liver;cervical	0.547871	-
cg25400396	chr19:58400135-58400442:-	ZNF814	colon;head;esophageal;breast;bladder;brain;cholangiocarcinoma;leukemia;liver;cervical	0.547789	both
cg14570307	chr7:148985522-148986548:+	ZNF783	esophageal;bladder;breast;head;leukemia;cervical	0.547658	+
cg18858331	chr5:140884960-140885048:+	PCDHGA12	brain;liver;cervical	0.547595	both
cg08038741	chr14:104143752-104143860:+	KLC1	colon;esophageal	0.547464	+
cg25733797	chr11:18025988-18026082:-	RP1-59M18.2	bladder;cervical	0.547435	-
cg12196406	chr19:35632440-35632476:+	CTD-2527I21.4	cervical;liver;breast;brain	0.54741	-
cg19605575	chr14:77691767-77691804:+	RP11-463C8.4	colon;breast	0.547378	-
cg01351425	chr11:2156597-2156759:-	INS-IGF2	bladder;liver	0.547306	+
cg23510527	chr2:234676866-234677085:+	UGT1A8	esophageal;bladder;breast;head;cervical	0.547237	-
cg06468454	chr17:3591306-3591399:-	P2RX5-TAX1BP3	colon;esophageal;breast;bladder;head;leukemia;cervical	0.547235	+
cg01285391	chr19:53459280-53459357:-	ZNF321P	head;cervical	0.54723	-
cg05655106	chr5:314532-315089:+	AHRR	cholangiocarcinoma;cervical	0.547227	-
cg06468454	chr17:3582884-3583078:-	P2RX5-TAX1BP3	colon;esophageal;breast;bladder;head;leukemia;cervical	0.54716	+
cg01557754	chr17:7345913-7349285:+	RP11-104H15.10	glioblastoma;adrenocortical;esophageal;bladder;breast;head;brain;liver;cervical	0.546837	-
cg03613649	chr17:7344770-7344900:+	RP11-104H15.7	adrenocortical;esophageal;bladder;breast;head;cervical	0.546765	-
cg11948055	chr19:20736515-20736641:-	CTC-513N18.7	colon;breast;cervical	0.546752	-
cg01351425	chr11:2154747-2154904:-	INS-IGF2	bladder;liver	0.546596	+
cg07237830	chr11:62459848-62459945:-	HNRNPUL2-BSCL2	breast;brain	0.546585	-
cg00147751	chr7:99818383-99818443:+	STAG3	esophageal;breast;bladder;head;cholangiocarcinoma;leukemia;liver;cervical	0.546569	-
cg21483415	chr3:195456519-195456610:+	LINC00969	colon;esophageal;breast;bladder;head;liver;cervical	0.546557	-
cg01448132	chr16:28997703-28997767:+	RP11-264B17.3	colon;bladder;breast;head;liver;cervical	0.54655	-
cg00333255	chr19:23990628-23990741:+	RPSAP58	colon;head;esophageal;brain;cervical	0.54654	-
cg27327312	chr4:187347391-187348252:-	RP11-215A19.2	colon;esophageal;breast;head;brain	0.546495	-
cg23995753	chr2:160671916-160672084:-	LY75-CD302	colon;esophageal;bladder;breast;head	0.546422	-
cg15923943	chr5:140358534-140358592:+	PCDHA8	liver;kidney_chromophobe;head	0.546417	+
cg00682007	chr5:140389212-140391929:+	PCDHAC1	adrenocortical;colon;esophageal;breast;bladder;head;brain;cholangiocarcinoma;liver;cervical	0.546333	+
cg01116188	chr13:36765932-36766031:-	CCDC169-SOHLH2	cervical;esophageal;head	0.546292	-
cg00682007	chr5:140362060-140362148:+	PCDHA9	colon;esophageal;cholangiocarcinoma;breast;bladder;head;brain;liver;cervical	0.546217	+
cg00208734	chr13:36748859-36749006:-	SOHLH2	cervical;esophageal;head	0.546065	-
cg09312781	chr7:943763-943909:-	COX19	bladder;liver	0.545971	+
cg27181716	chr3:133473339-133473515:+	TF	cholangiocarcinoma;glioblastoma;liver;brain	0.545794	-
cg01448132	chr16:28997456-28997537:+	RP11-264B17.3	colon;bladder;breast;head;liver;cervical	0.545716	-
cg20441502	chr19:35631501-35631533:+	FXYD1	breast;head;esophageal;brain	0.545583	+
cg01557754	chr17:7345913-7349285:+	RP11-104H15.7	glioblastoma;adrenocortical;esophageal;breast;bladder;head;brain;liver;cervical	0.545529	-
cg16001135	chr7:959605-959687:-	COX19	liver;cervical	0.545464	+
cg18891081	chr2:47378397-47378654:-	RP11-761B3.1	bladder;head	0.54522	-
cg22874988	chr3:111564668-111564782:+	PHLDB2	colon;esophageal;breast;bladder;head;cervical	0.545177	-
cg03607648	chr2:234668919-234669797:+	UGT1A1	esophageal;bladder;head;cholangiocarcinoma;liver	0.54515	-
cg06468454	chr17:3591920-3592053:-	P2RX5-TAX1BP3	colon;esophageal;breast;bladder;head;leukemia;cervical	0.545135	+
cg09312781	chr7:966189-966280:-	COX19	bladder;liver	0.545089	+
cg23907053	chr12:70206744-70206813:+	AC025263.3	colon;breast;brain	0.545048	both
cg22289815	chr7:939056-939127:-	COX19	bladder;cervical	0.545035	+
cg26921093	chr17:63534220-63534461:-	CTD-2535L24.2	colon;bladder;esophageal;cervical	0.544795	-
cg03520342	chr6:32920726-32920899:-	XXbac-BPG181M17.5	head;breast;brain;liver;cervical	0.544781	-
cg16462073	chr16:28997034-28997061:+	RP11-264B17.3	colon;esophageal;breast;bladder;head;cholangiocarcinoma;liver;cervical	0.544574	-
cg03673688	chr22:30811748-30811854:+	RP4-539M6.19	bladder;breast;head;cholangiocarcinoma;liver	0.544446	-
cg01141838	chr11:62458752-62458893:-	HNRNPUL2-BSCL2	breast;brain	0.544253	-
cg13615998	chr12:54378946-54379794:+	HOXC10	breast;esophageal;cervical	0.544229	-
cg13615998	chr12:54378946-54379794:+	RP11-834C11.12	breast;esophageal;cervical	0.5441	-
cg10189661	chr6:31679753-31679892:-	LY6G6E	colon;breast;bladder;cervical	0.543977	-
cg23797100	chr16:28997861-28998035:+	RP11-264B17.3	colon;bladder;breast;head;liver;cervical	0.543792	-
cg09312781	chr7:940170-940253:-	COX19	bladder;liver	0.543776	+
cg19023552	chr19:41281657-41281790:+	MIA	colon;head;esophageal;bladder;breast;brain;cervical	0.543761	-
cg16462073	chr16:28997861-28998035:+	LAT	colon;esophageal;breast;bladder;head;cholangiocarcinoma;liver;cervical	0.543759	-
cg03607648	chr2:234668919-234669797:+	UGT1A8	esophageal;bladder;head;cholangiocarcinoma;liver	0.543676	-
cg18527919	chr2:24406364-24406514:+	FAM228A	colon;head;esophageal;breast;bladder;brain;liver;cervical	0.543673	-
cg25541968	chr11:7900554-7900630:-	RP11-35J10.5	breast;cervical	0.543622	+
cg05655106	chr5:304292-304336:+	PDCD6	cholangiocarcinoma;cervical	0.543611	-
cg25600472	chr5:140874374-140874432:+	PCDHGB7	brain;glioblastoma;liver;cervical	0.543481	both
cg04449108	chr2:234675680-234675811:+	UGT1A7	esophageal;bladder;breast;head;cervical	0.543404	-
cg13916928	chr11:62458752-62458893:-	HNRNPUL2-BSCL2	breast;brain	0.543392	-
cg26530497	chr13:36764083-36764193:-	CCDC169-SOHLH2	cervical;esophageal;head	0.543368	-
cg19841423	chr20:62364939-62365091:+	ZGPAT	colon;cholangiocarcinoma	0.543343	both
cg12196406	chr19:35633624-35633675:+	CTD-2527I21.4	brain;breast;liver;cervical	0.543336	-
cg20441502	chr19:35632440-35632476:+	FXYD1	brain;breast;esophageal;head	0.543303	+
cg24710938	chr13:36765932-36766031:-	SOHLH2	bladder;head;esophageal;cervical	0.543236	-
cg13620881	chr6:10894318-10894437:+	SYCP2L	esophageal;breast;bladder;head;cervical	0.54315	-
cg04819539	chr12:58166800-58166911:+	RP11-571M6.15	cholangiocarcinoma;glioblastoma;brain	0.54314	-
cg05655106	chr5:314532-315089:+	PDCD6	cholangiocarcinoma;cervical	0.543129	-
cg00208734	chr13:36744668-36744924:-	SOHLH2	cervical;esophageal;head	0.542878	-
cg09732405	chr4:187347391-187348252:-	RP11-215A19.2	colon;esophageal;breast;head;brain	0.54275	-
cg25733797	chr11:18022044-18022104:-	RP1-59M18.2	bladder;cervical	0.542667	-
cg11694519	chr11:111784165-111784817:+	HSPB2	glioblastoma;head;bladder;breast;brain;cervical	0.54265	-
cg24424217	chr10:135165508-135165644:+	ZNF511	liver;esophageal	0.542595	-
cg19754283	chr5:140884960-140885048:+	PCDHGA9	cholangiocarcinoma;bladder;liver;cervical	0.542554	+
cg24099605	chr14:95027779-95028146:+	SERPINA5	cholangiocarcinoma;liver	0.542447	-
cg22897715	chr11:57182406-57182579:-	RP11-872D17.8	breast;liver	0.542383	-
cg25600472	chr5:140884960-140885048:+	PCDHGB7	brain;glioblastoma;liver;cervical	0.542256	both
cg13814664	chr13:36748859-36749006:-	CCDC169-SOHLH2	cervical;esophageal;head	0.542154	-
cg22184210	chr15:57925811-57925939:+	GCOM1	liver;brain	0.542152	-
cg03553386	chr11:2168796-2169037:-	IGF2	cholangiocarcinoma;liver	0.542107	-
cg24710938	chr13:36764083-36764193:-	SOHLH2	bladder;cervical;esophageal;head	0.542057	-
cg11967894	chr19:37660741-37660956:-	CTC-454I21.3	head;cervical	0.542045	-
cg08331345	chr16:28997703-28997767:+	RP11-264B17.3	colon;bladder;breast;head;liver;cervical	0.541991	-
cg09993699	chr19:17516503-17516804:+	MVB12A	glioblastoma;colon;head;esophageal;bladder;breast;brain;liver;cervical	0.541969	-
cg06478143	chr19:55667971-55668012:-	CTD-2587H24.4	bladder;leukemia;cervical;head	0.541909	+
cg02835822	chr11:2170356-2170833:-	INS-IGF2	cholangiocarcinoma;liver	0.541838	+
cg05296180	chr14:21156932-21157033:+	ANG	cholangiocarcinoma;breast;liver	0.541816	-
cg07833710	chr1:177991575-177991803:-	RP4-798P15.3	colon;esophageal;bladder;liver;cervical	0.541661	-
cg00682007	chr5:140362060-140362148:+	PCDHA10	adrenocortical;colon;esophageal;cholangiocarcinoma;bladder;breast;head;brain;liver;cervical	0.541499	+
cg09312781	chr7:939739-939801:-	COX19	bladder;liver	0.541354	+
cg09505117	chr2:234637773-234638639:+	UGT1A3	bladder;liver;esophageal;rectum	0.541315	-
cg09844257	chr15:75113416-75113567:+	RP11-414J4.2	adrenocortical;esophageal;bladder;breast;head;brain;cervical	0.541267	-
cg14209784	chr10:88726914-88730364:-	ADIRF-AS1	colon;esophageal;bladder;breast;head;cervical	0.541195	-
cg26530497	chr13:36765932-36766031:-	CCDC169-SOHLH2	head;esophageal;cervical	0.541024	-
cg12196406	chr19:35633624-35633675:+	FXYD1	brain;breast;liver;cervical	0.541015	-
cg13194425	chr17:7342689-7343132:+	RP11-104H15.10	adrenocortical;head;esophageal;breast;bladder;brain;cervical	0.54094	-
cg23874600	chr2:234675680-234675811:+	UGT1A7	colon;esophageal;bladder;breast;head;cholangiocarcinoma;liver;cervical	0.540871	-
cg05528492	chr7:959605-959687:-	COX19	bladder;liver;cervical	0.540589	+
cg16322205	chr7:148985522-148986548:+	ZNF783	esophageal;bladder;breast;head;leukemia;cervical	0.540501	+
cg04449108	chr2:234676495-234676582:+	UGT1A7	esophageal;bladder;breast;head;cervical	0.540377	-
cg01116188	chr13:36748859-36749006:-	CCDC169-SOHLH2	head;esophageal;cervical	0.540303	-
cg27181716	chr3:133472439-133472547:+	TF	cholangiocarcinoma;glioblastoma;liver;brain	0.540184	-
cg10501065	chr11:2170356-2170575:-	IGF2	cholangiocarcinoma;liver	0.540115	+
cg10661724	chr19:37660741-37660956:-	CTC-454I21.3	cervical;head	0.540101	-
cg02835822	chr11:2168796-2169037:-	IGF2	cholangiocarcinoma;liver	0.5401	+
cg18403220	chr7:56019611-56019623:+	GBAS	adrenocortical;head	0.540087	both
cg04449108	chr2:234600321-234600466:+	UGT1A7	colon;esophageal;bladder;breast;head;cervical	0.539909	-
cg18554976	chr19:35630980-35631044:+	FXYD1	colon;breast;liver;brain	0.539875	-
cg03807842	chr7:966189-966280:-	ADAP1	colon;esophageal	0.539807	-
cg27326224	chr7:966189-966280:-	COX19	bladder;liver	0.539804	+
cg13620881	chr6:10898244-10898348:+	RP11-637O19.3	esophageal;bladder;breast;head;cervical	0.539765	-
cg11825070	chr7:959605-959687:-	COX19	bladder;liver;breast	0.539761	+
cg00682007	chr5:140358534-140358592:+	PCDHA8	colon;esophageal;breast;bladder;head;brain;cholangiocarcinoma;liver;cervical	0.539691	+
cg11685960	chr7:975011-975141:-	COX19	bladder;breast;liver;cervical	0.539523	+
cg23510527	chr2:234675680-234675811:+	UGT1A8	esophageal;bladder;breast;head;cervical	0.539515	-
cg02161292	chr5:140874374-140874432:+	PCDHGB4	glioblastoma;liver;brain	0.539407	+
cg09844257	chr15:75114983-75115050:+	LMAN1L	adrenocortical;head;esophageal;bladder;breast;brain;cervical	0.539393	-
cg11600991	chr7:939056-939127:-	ADAP1	colon;esophageal;cervical	0.539237	-
cg19471433	chr7:944697-944909:-	COX19	colon;esophageal;bladder;breast;liver	0.539233	both
cg07401394	chr5:140389212-140391929:+	PCDHA9	glioblastoma;colon;head;esophageal;bladder;breast;brain;liver;cervical	0.539229	+
cg15923943	chr5:140358534-140358592:+	PCDHA9	liver;head	0.539205	+
cg07121182	chr7:99158156-99158318:+	GS1-259H13.10	colon;bladder;esophageal;head	0.539156	-
cg17243643	chr12:56117670-56117833:+	RP11-644F5.10	brain;cervical	0.538853	-
cg06468454	chr17:3585190-3585272:-	P2RX5-TAX1BP3	colon;esophageal;breast;bladder;head;leukemia;cervical	0.538823	+
cg19471433	chr7:943763-943909:-	COX19	colon;esophageal;bladder;breast;liver	0.538807	both
cg13548189	chr7:966189-966280:-	COX19	bladder;cervical	0.5388	+
cg22874988	chr3:111564668-111565294:+	PHLDB2	colon;esophageal;breast;bladder;head;cervical	0.538762	-
cg19409149	chr2:234600321-234600466:+	UGT1A7	esophageal;bladder;breast;head;liver;cervical	0.538514	-
cg19771589	chr19:57329114-57329206:-	ZIM2	cholangiocarcinoma;brain	0.538456	-
cg25401210	chr7:966189-966280:-	ADAP1	liver;kidney_chromophobe	0.538455	+
cg24076884	chr5:140358534-140358592:+	PCDHA7	leukemia;breast	0.538403	+
cg07780528	chr19:35629732-35629798:+	CTD-2527I21.4	breast;liver;brain	0.538381	-
cg11825070	chr7:943763-943909:-	COX19	bladder;breast;liver	0.538369	+
cg19471433	chr7:940170-940253:-	COX19	colon;esophageal;bladder;breast;liver	0.538369	both
cg14083015	chr6:25042079-25042398:-	RP11-367G6.3	glioblastoma;adrenocortical;colon;esophageal;bladder;breast;head;brain;leukemia;liver;cervical	0.538231	-
cg25599161	chr2:241545804-241546029:+	GPR35	colon;esophageal;cervical	0.538183	-
cg09581226	chr5:140884960-140885048:+	PCDHGB7	brain;glioblastoma;liver;cervical	0.538113	both
cg12196406	chr19:35630980-35631044:+	CTD-2527I21.4	colon;breast;brain;liver;cervical	0.538089	-
cg18127823	chr7:938670-938898:-	ADAP1	colon;esophageal;cervical	0.537965	-
cg23874600	chr2:234676495-234676582:+	UGT1A7	colon;esophageal;bladder;breast;head;cholangiocarcinoma;liver;cervical	0.537963	-
cg23510527	chr2:234676866-234677085:+	UGT1A9	esophageal;bladder;breast;head;cervical	0.537957	-
cg22014579	chr19:38795205-38795326:+	C19orf33	esophageal;breast;bladder;head;cervical	0.537924	-
cg23797100	chr16:28998120-28998214:+	RP11-264B17.3	colon;bladder;breast;head;liver;cervical	0.537818	-
cg09844907	chr16:15489611-15490064:+	RP11-1021N1.1	colon;brain	0.537672	-
cg25400396	chr19:58388284-58388410:-	CTD-2583A14.9	colon;head;esophageal;breast;bladder;brain;leukemia;liver;cervical	0.537532	both
cg04109768	chr7:148985522-148986548:+	ZNF783	esophageal;bladder;breast;head;leukemia;cervical	0.537467	+
cg14570307	chr7:148989302-148989399:+	ZNF783	esophageal;bladder;breast;head;leukemia;liver;cervical	0.537465	+
cg08550421	chr5:140362060-140362148:+	PCDHA6	cholangiocarcinoma;breast;cervical	0.537409	-
cg07492281	chr7:944697-944909:-	ADAP1	colon;leukemia;esophageal	0.537312	-
cg19816811	chr7:27191907-27192217:-	HOXA3	colon;esophageal;breast;bladder;head;leukemia;cervical	0.53728	-
cg06429617	chr19:12253456-12253530:-	ZNF625-ZNF20	bladder;breast;head;liver;cervical	0.537219	-
cg05247914	chr19:35630980-35631044:+	FXYD1	colon;breast;brain;liver;cervical	0.53721	-
cg04023872	chr5:304292-304336:+	PDCD6	colon;esophageal	0.537069	-
cg26158023	chr3:42861123-42861203:+	ACKR2	bladder;breast;cervical	0.536974	+
cg08550421	chr5:140389212-140391929:+	PCDHA10	breast;adrenocortical;cervical	0.536935	-
cg23907053	chr12:70195389-70195501:+	AC025263.3	colon;breast;brain	0.536911	both
cg07237830	chr11:62458752-62458893:-	HNRNPUL2-BSCL2	breast;brain	0.536837	-
cg07401394	chr5:140389212-140391929:+	PCDHA8	glioblastoma;adrenocortical;colon;head;esophageal;breast;bladder;brain;liver;cervical	0.536835	+
cg18664596	chr7:975011-975141:-	COX19	colon;bladder;liver;head	0.536732	+
cg00607627	chr16:28997703-28997767:+	RP11-264B17.3	colon;bladder;breast;head;liver;cervical	0.536649	-
cg23797100	chr16:29000848-29000910:+	RP11-264B17.3	colon;bladder;breast;head;liver;cervical	0.536642	-
cg20483374	chr11:119211405-119212482:-	C1QTNF5	adrenocortical;brain	0.53654	-
cg12322132	chr11:2170356-2170575:-	INS-IGF2	cholangiocarcinoma;liver	0.536522	+
cg05338167	chr15:68489778-68489966:-	CALML4	colon;esophageal;bladder;breast;cervical	0.536447	-
cg12245770	chr19:23991521-23991616:+	RPSAP58	colon;esophageal;breast;bladder;head;cervical	0.536404	-
cg23510527	chr2:234676495-234676582:+	UGT1A8	esophageal;bladder;breast;head;cervical	0.536399	-
cg00682007	chr5:140362060-140362148:+	PCDHA5	adrenocortical;colon;head;esophageal;bladder;breast;brain;cholangiocarcinoma;liver;cervical	0.536292	+
cg00607627	chr16:28997456-28997537:+	RP11-264B17.3	colon;breast;bladder;head;liver;cervical	0.536228	-
cg12290311	chr5:39388901-39388954:-	C9	colon;bladder;breast;liver	0.536184	-
cg26250093	chr2:24398336-24398442:+	FAM228A	esophageal;bladder;breast;head;liver;cervical	0.536088	-
cg13856573	chr11:62458084-62458164:-	BSCL2	glioblastoma;brain	0.536086	-
cg04239967	chr17:63534220-63534461:-	CTD-2535L24.2	colon;bladder;esophageal;cervical	0.53602	-
cg23995753	chr2:160673317-160673543:-	LY75-CD302	colon;esophageal;bladder;breast;head	0.535973	-
cg01417669	chr2:24276772-24276819:+	MFSD2B	head;esophageal;bladder;breast;brain;liver;cervical	0.535949	-
cg07572927	chr14:21161706-21161809:+	RNASE4	liver;esophageal;cervical	0.535882	-
cg00178864	chr4:140189826-140189919:-	MGARP	brain;breast;adrenocortical;head	0.535859	-
cg19280586	chr15:68125530-68125595:+	RP11-34F13.3	cervical;brain	0.53585	+
cg07780528	chr19:35631501-35631533:+	FXYD1	breast;liver;brain	0.535765	-
cg16462073	chr16:28997456-28997537:+	LAT	colon;esophageal;breast;bladder;head;cholangiocarcinoma;liver;cervical	0.535696	-
cg00682007	chr5:140358534-140358592:+	PCDHA9	colon;head;esophageal;breast;bladder;brain;cholangiocarcinoma;liver;cervical	0.535674	+
cg10329694	chr17:3591306-3591399:-	P2RX5-TAX1BP3	colon;esophageal;bladder;breast;head;leukemia;cervical	0.535673	+
cg04449108	chr2:234676866-234677085:+	UGT1A6	colon;esophageal;bladder;breast;head;cervical	0.535644	-
cg00333255	chr19:23945816-23945936:+	RPSAP58	colon;esophageal;head;brain;cervical	0.535606	-
cg15421321	chr14:105621899-105621959:-	RP11-44N21.4	bladder;esophageal	0.535562	+
cg14467840	chr1:153600597-153600713:-	S100A13	bladder;breast;head;brain;cholangiocarcinoma	0.535389	-
cg11394785	chr5:179220986-179221139:+	LTC4S	bladder;breast;head;cholangiocarcinoma;liver;cervical	0.535337	-
cg24115221	chr19:12253456-12253530:-	ZNF625-ZNF20	bladder;breast;head;liver;cervical	0.53531	-
cg24710938	chr13:36747829-36747947:-	SOHLH2	cervical;bladder;esophageal;head	0.535215	-
cg05247914	chr19:35631501-35631533:+	FXYD1	colon;breast;brain;liver;cervical	0.535194	-
cg09844257	chr15:75113416-75113567:+	LMAN1L	adrenocortical;head;esophageal;bladder;breast;brain;cervical	0.535125	-
cg21857668	chr3:111564668-111565294:+	PHLDB2	colon;esophageal;breast;bladder;head;cervical	0.535029	-
cg00682007	chr5:140358534-140358592:+	PCDHA10	adrenocortical;colon;esophageal;cholangiocarcinoma;bladder;breast;head;brain;liver;cervical	0.534995	+
cg16462073	chr16:28997703-28997767:+	LAT	colon;esophageal;breast;bladder;head;cholangiocarcinoma;liver;cervical	0.534959	-
cg03673688	chr22:30805104-30805271:+	RP4-539M6.19	breast;bladder;head;cholangiocarcinoma;liver	0.534837	-
cg03673688	chr22:30806585-30806668:+	RP4-539M6.19	bladder;breast;head;cholangiocarcinoma;liver	0.534832	-
cg27361577	chr2:234676495-234676582:+	UGT1A7	colon;esophageal;bladder;head;liver;cervical	0.534823	both
cg20441502	chr19:35633376-35633425:+	FXYD1	brain;breast;esophageal;head	0.534802	+
cg18105842	chr17:7345095-7345198:+	RP11-104H15.7	adrenocortical;colon;head;esophageal;breast;bladder;brain;liver;cervical	0.534705	-
cg00208734	chr13:36748613-36748704:-	SOHLH2	cervical;esophageal;head	0.534611	-
cg23292259	chr14:39706126-39706259:+	MIA2	bladder;esophageal;cervical	0.534577	-
cg01158277	chr11:111784165-111784817:+	HSPB2-C11orf52	glioblastoma;colon;head;breast;bladder;brain;cervical	0.534517	-
cg00682007	chr5:140362060-140362148:+	PCDHA6	adrenocortical;colon;esophageal;bladder;breast;head;brain;cholangiocarcinoma;liver;cervical	0.534483	+
cg03340649	chr3:44627597-44627705:+	ZNF197	breast;esophageal	0.534423	-
cg23797100	chr16:29001095-29001160:+	RP11-264B17.3	colon;bladder;breast;head;liver;cervical	0.534387	-
cg04735129	chr2:160636516-160636689:-	LY75-CD302	breast;brain	0.534376	-
cg07401394	chr5:140389212-140391929:+	PCDHA5	glioblastoma;adrenocortical;colon;esophageal;bladder;breast;head;brain;cholangiocarcinoma;liver;cervical	0.534373	+
cg22932993	chr11:2168796-2169037:-	IGF2	bladder;breast;liver;brain	0.534368	both
cg04286878	chr5:304292-304336:+	PDCD6	colon;esophageal	0.534367	-
cg12251111	chr17:34325902-34325961:-	CCL15	colon;esophageal;bladder;breast;cholangiocarcinoma;liver;cervical	0.534367	-
cg00407150	chr3:42740200-42740394:-	CCDC13	glioblastoma;brain	0.53435	-
cg22014579	chr19:38795015-38795130:+	C19orf33	esophageal;breast;bladder;head;cervical	0.534326	-
cg14570307	chr7:148984656-148984867:+	ZNF783	esophageal;bladder;breast;head;leukemia;cervical	0.534323	+
cg03163944	chr19:37660741-37660956:-	CTC-454I21.3	cervical;head	0.534286	-
cg08331345	chr16:28997861-28998035:+	LAT	colon;esophageal;breast;bladder;head;cholangiocarcinoma;liver;cervical	0.534173	-
cg26982030	chrX:151304233-151304306:-	MAGEA10	colon;esophageal;bladder;breast;head;cervical	0.534152	-
cg23663476	chr16:29000848-29000910:+	RP11-264B17.3	colon;bladder;breast;head;cholangiocarcinoma;liver;cervical	0.534137	-
cg00682007	chr5:140362060-140362148:+	PCDHA1	adrenocortical;colon;head;esophageal;breast;bladder;brain;cholangiocarcinoma;liver;cervical	0.534099	+
cg09581226	chr5:140874374-140874432:+	PCDHGB7	cervical;glioblastoma;liver;brain	0.533959	both
cg27572072	chr7:975011-975141:-	COX19	bladder;liver;breast	0.533909	+
cg07401394	chr5:140389212-140391929:+	PCDHA2	glioblastoma;adrenocortical;colon;head;esophageal;bladder;breast;brain;liver;cervical	0.533903	+
cg09312781	chr7:944697-944909:-	COX19	bladder;liver	0.533832	+
cg26250093	chr2:24406364-24406514:+	FAM228A	esophageal;bladder;breast;head;liver;cervical	0.53381	-
cg26560895	chr7:30793347-30793554:+	INMT	colon;esophageal;breast;bladder;cervical	0.533793	-
cg14890224	chr11:2168796-2169037:-	IGF2	liver;brain	0.533665	both
cg26982030	chrX:151305343-151305441:-	MAGEA10	colon;esophageal;bladder;breast;head;cervical	0.533601	-
cg00682007	chr5:140362060-140362148:+	PCDHA4	colon;esophageal;bladder;breast;head;brain;cholangiocarcinoma;liver;cervical	0.533567	+
cg26560895	chr7:30793350-30793554:+	INMT	colon;esophageal;bladder;breast;cervical	0.533555	-
cg07780528	chr19:35630980-35631044:+	FXYD1	breast;liver;brain	0.533445	-
cg25753693	chr19:51503680-51503839:-	KLK9	colon;esophageal;bladder;breast;head;cervical	0.533365	-
cg11825070	chr7:940170-940253:-	COX19	bladder;liver;breast	0.533332	+
cg23663476	chr16:28998120-28998214:+	RP11-264B17.3	colon;bladder;breast;head;cholangiocarcinoma;liver;cervical	0.53332	-
cg22014579	chr19:38795485-38795646:+	C19orf33	esophageal;breast;bladder;head;cervical	0.533303	-
cg11685960	chr7:943763-943909:-	COX19	esophageal;bladder;breast;brain;liver;cervical	0.533137	+
cg27572072	chr7:944697-944909:-	COX19	colon;bladder;liver	0.533068	both
cg22289815	chr7:939739-939801:-	COX19	bladder;cervical	0.533035	+
cg26530497	chr13:36747829-36747947:-	CCDC169-SOHLH2	head;esophageal;cervical	0.532994	-
cg25258033	chr6:167346863-167348580:-	RP11-514O12.4	glioblastoma;colon;breast;bladder;brain	0.532963	-
cg11685960	chr7:939739-939801:-	COX19	esophageal;bladder;breast;brain;liver;cervical	0.532904	+
cg11600991	chr7:939739-939801:-	ADAP1	colon;esophageal;cervical	0.532814	-
cg02858267	chr1:162336842-162339813:+	RP11-565P22.6	colon;esophageal;bladder;breast;head;liver;cervical	0.532773	both
cg06429617	chr19:12253456-12253551:-	ZNF625-ZNF20	bladder;breast;head;liver;cervical	0.532665	-
cg10963218	chr1:153600597-153600713:-	S100A13	cholangiocarcinoma;breast;bladder;head;brain;cervical	0.532613	-
cg12251111	chr17:34325316-34325427:-	CCL15	colon;esophageal;bladder;breast;cholangiocarcinoma;liver;cervical	0.532578	-
cg24115221	chr19:12253456-12253551:-	ZNF625-ZNF20	bladder;breast;head;liver;cervical	0.532524	-
cg15923943	chr5:140362060-140362148:+	PCDHA1	liver;adrenocortical;head	0.532481	+
cg22510337	chr19:58388284-58388410:-	ZNF814	colon;esophageal;breast;bladder;brain;leukemia;liver;cervical	0.532446	-
cg13548189	chr7:938670-938898:-	COX19	bladder;cervical	0.532419	+
cg22897715	chr11:57182088-57182204:-	SLC43A3	breast;liver	0.532404	-
cg20441502	chr19:35633624-35633675:+	FXYD1	breast;esophageal;head;brain	0.532352	+
cg23510527	chr2:234600321-234600466:+	UGT1A7	colon;esophageal;bladder;breast;head;cervical	0.532244	-
cg12860254	chr11:5526799-5526882:-	HBG2	cholangiocarcinoma;breast	0.532198	-
cg00333255	chr19:23991521-23991616:+	RPSAP58	colon;head;esophageal;brain;cervical	0.532183	-
cg19471433	chr7:959605-959687:-	COX19	colon;esophageal;bladder;breast;liver	0.532148	both
cg07401394	chr5:140389212-140391929:+	PCDHA10	glioblastoma;adrenocortical;colon;head;esophageal;bladder;breast;brain;liver;cervical	0.53213	+
cg05490023	chr17:46681842-46682354:-	HOXB6	colon;esophageal;bladder;breast;cervical	0.532089	-
cg09844257	chr15:75114170-75114241:+	RP11-414J4.2	adrenocortical;esophageal;bladder;breast;head;brain;cervical	0.532021	-
cg18956355	chr17:63534220-63534461:-	CTD-2535L24.2	colon;bladder;esophageal;cervical	0.531986	-
cg05434115	chr11:62459848-62459945:-	HNRNPUL2-BSCL2	bladder;head	0.531942	-
cg15421321	chr14:105622075-105622326:-	RP11-44N21.4	bladder;esophageal	0.531879	+
cg18105842	chr17:7342689-7343132:+	RP11-104H15.10	glioblastoma;adrenocortical;head;esophageal;breast;bladder;brain;cervical	0.531852	-
cg14554415	chr15:69320555-69324152:+	RP11-809H16.2	brain;breast;cervical	0.531838	-
cg27451672	chr7:99158156-99158318:+	GS1-259H13.10	colon;esophageal;head	0.531812	-
cg13289561	chr12:58166800-58166911:+	RP11-571M6.15	glioblastoma;brain	0.531808	+
cg14458615	chr3:118864997-118866434:+	C3orf30	breast;cervical	0.531765	-
cg11825070	chr7:939739-939801:-	COX19	bladder;liver;breast	0.53174	+
cg14570307	chr7:148987029-148987129:+	ZNF783	esophageal;breast;bladder;head;leukemia;cervical	0.531734	+
cg27530628	chr20:44037441-44037676:+	SYS1-DBNDD2	colon;glioblastoma;breast;brain	0.531707	-
cg14672084	chr5:140884960-140885048:+	PCDHGA12	brain;glioblastoma;cervical	0.531595	-
cg14672084	chr5:140874374-140874432:+	PCDHGA12	brain;glioblastoma;cervical	0.531594	-
cg07780528	chr19:35631501-35631533:+	CTD-2527I21.4	breast;liver;brain	0.531503	-
cg26530497	chr13:36765932-36766031:-	SOHLH2	cervical;esophageal;head	0.5315	-
cg24155123	chr5:140874374-140874432:+	PCDHGA2	leukemia;glioblastoma;liver	0.531425	both
cg19759135	chr5:179220986-179221139:+	MAML1	bladder;breast;head;cholangiocarcinoma;liver;cervical	0.531358	-
cg07780528	chr19:35630980-35631044:+	CTD-2527I21.4	breast;liver;brain	0.531316	-
cg15559456	chr1:153600597-153600713:-	S100A13	head;breast;bladder;brain;cholangiocarcinoma;cervical	0.531303	-
cg15421321	chr14:105618498-105618628:-	RP11-44N21.4	bladder;esophageal	0.531295	+
cg19023552	chr19:41282874-41282984:+	MIA	colon;head;esophageal;bladder;breast;brain;cervical	0.531248	-
cg19409149	chr2:234676866-234677085:+	UGT1A9	esophageal;bladder;breast;head;liver;cervical	0.531139	-
cg24123124	chr7:56019611-56019623:+	MRPS17	glioblastoma;adrenocortical;head	0.531123	both
cg23797100	chr16:29001254-29001340:+	RP11-264B17.3	colon;bladder;breast;head;liver;cervical	0.531049	-
cg07492281	chr7:939739-939801:-	ADAP1	colon;leukemia;esophageal	0.531046	-
cg10398590	chr11:62458752-62458893:-	HNRNPUL2-BSCL2	bladder;head	0.531043	-
cg09312781	chr7:939056-939127:-	COX19	bladder;liver	0.531009	+
cg02741226	chr3:118906622-118906822:+	UPK1B	bladder;head;cervical	0.53094	-
cg13814664	chr13:36765932-36766031:-	SOHLH2	cervical;esophageal;head	0.530904	-
cg27327312	chr4:187347391-187348252:-	F11-AS1	colon;head;esophageal;breast;brain	0.530897	-
cg07401394	chr5:140389212-140391929:+	PCDHA7	glioblastoma;adrenocortical;colon;head;esophageal;breast;bladder;brain;cholangiocarcinoma;liver;cervical	0.530888	+
cg10676750	chr5:90609455-90609594:-	RP11-213H15.4	bladder;liver;esophageal	0.530736	-
cg12726277	chr7:975011-975141:-	COX19	liver;kidney_chromophobe	0.530643	+
cg01557754	chr17:7345913-7349285:+	FGF11	glioblastoma;adrenocortical;head;esophageal;bladder;breast;brain;cervical	0.530643	-
cg09312781	chr7:938670-938898:-	COX19	bladder;liver	0.530633	+
cg19605575	chr14:77686349-77686430:+	RP11-463C8.4	colon;breast	0.530611	-
cg11811840	chr2:234668919-234669797:+	UGT1A8	esophageal;bladder;head;cholangiocarcinoma;liver;cervical	0.530563	-
cg19471433	chr7:939056-939127:-	COX19	colon;breast;esophageal;bladder	0.530471	both
cg23510527	chr2:234675680-234675811:+	UGT1A9	esophageal;bladder;breast;head;cervical	0.530415	-
cg09844257	chr15:75116692-75116819:+	RP11-414J4.2	adrenocortical;esophageal;bladder;breast;head;brain;cervical	0.530404	-
cg13871633	chr3:42949514-42950401:+	KRBOX1	colon;esophageal;bladder;breast;brain	0.530381	-
cg24710938	chr13:36748859-36749006:-	CCDC169-SOHLH2	cervical;esophageal;head	0.530369	-
cg14727777	chr4:140187317-140188195:-	MGARP	breast;adrenocortical;brain	0.530286	-
cg11186155	chr1:226075099-226075732:-	LEFTY1	colon;esophageal	0.530279	-
cg08320359	chr16:15528325-15528616:+	RP11-1021N1.1	bladder;breast	0.53007	+
cg24889708	chr17:46681842-46682354:-	HOXB6	colon;esophageal;breast;bladder;cervical	0.530015	-
cg04449108	chr2:234676866-234677085:+	UGT1A9	esophageal;bladder;breast;head;cervical	0.52986	-
cg05434115	chr11:62458752-62458893:-	HNRNPUL2-BSCL2	bladder;head	0.529848	-
cg25753693	chr19:51503680-51503974:-	KLK9	colon;esophageal;bladder;breast;head;cervical	0.529806	-
cg27572072	chr7:943763-943909:-	COX19	colon;bladder;liver	0.529772	both
cg09193791	chr11:117712506-117712580:-	FXYD6	glioblastoma;head;breast;brain	0.529728	-
cg12726277	chr7:959605-959687:-	COX19	bladder;liver;kidney_chromophobe	0.529652	+
cg06462874	chr17:7345913-7349285:+	RP11-104H15.10	adrenocortical;esophageal;breast;bladder;head;brain;cervical	0.529604	-
cg12322132	chr11:2170356-2170833:-	INS-IGF2	cholangiocarcinoma;liver	0.52958	+
cg03673688	chr22:30805415-30805475:+	RP4-539M6.19	breast;bladder;head;cholangiocarcinoma;liver	0.529554	-
cg19471433	chr7:938670-938898:-	COX19	colon;breast;esophageal;bladder	0.529403	both
cg24915503	chr5:140389212-140391929:+	PCDHA1	adrenocortical;colon;esophageal;breast;head;brain;cholangiocarcinoma;liver;cervical	0.529369	+
cg25563256	chr17:7345913-7349285:+	RP11-104H15.7	adrenocortical;colon;head;esophageal;breast;bladder;brain;cholangiocarcinoma;liver;cervical	0.529308	-
cg22792735	chr17:63545638-63545778:-	AXIN2	colon;esophageal	0.529252	-
cg23907053	chr12:70206558-70206657:+	AC025263.3	colon;breast;brain	0.529196	both
cg11694519	chr11:111783460-111783647:+	HSPB2	glioblastoma;head;bladder;breast;brain;cervical	0.529048	-
cg08331345	chr16:28997456-28997537:+	LAT	colon;esophageal;bladder;breast;head;cholangiocarcinoma;liver;cervical	0.529008	-
cg11825070	chr7:944697-944909:-	COX19	bladder;breast;liver	0.528909	+
cg09844257	chr15:75111493-75112440:+	RP11-414J4.2	adrenocortical;esophageal;bladder;breast;head;brain;cervical	0.528695	-
cg24775454	chr2:220077730-220077787:-	ATG9A	bladder;breast;head	0.528589	-
cg09407859	chr16:66997082-66997286:+	RP11-361L15.4	colon;breast;liver	0.528583	-
cg06931615	chr19:20736515-20736641:-	CTC-513N18.7	colon;breast;cervical	0.528561	-
cg07833710	chr1:178003840-178003936:-	RP4-798P15.3	colon;esophageal;bladder;head;liver;cervical	0.528404	-
cg16361890	chr5:179220986-179221139:+	LTC4S	adrenocortical;bladder;breast;head;liver;cervical	0.528333	-
cg01116188	chr13:36744668-36744924:-	CCDC169-SOHLH2	head;esophageal;cervical	0.528321	-
cg04449108	chr2:234675680-234675811:+	UGT1A6	colon;esophageal;bladder;breast;head;cervical	0.528316	-
cg19471433	chr7:939739-939801:-	COX19	colon;bladder;esophageal;breast	0.528196	both
cg13960339	chr19:57351950-57352097:-	PEG3	brain;cervical	0.528167	-
cg21004358	chr4:187347391-187348252:-	F11-AS1	colon;breast;esophageal;brain	0.528141	-
cg09732405	chr4:187347391-187348252:-	F11-AS1	colon;head;esophageal;breast;brain	0.528043	-
cg06186808	chr14:24600675-24601038:+	FITM1	cholangiocarcinoma;liver;head	0.527986	-
cg09844257	chr15:75116692-75116819:+	LMAN1L	adrenocortical;head;esophageal;bladder;breast;brain;cervical	0.527784	-
cg04109768	chr7:148984656-148984867:+	ZNF783	esophageal;breast;bladder;head;leukemia;cervical	0.527658	+
cg05165378	chr7:99158156-99158318:+	GS1-259H13.10	colon;head;esophageal;breast;bladder;brain	0.527604	-
cg02192520	chr12:56117670-56117833:+	RP11-644F5.10	brain;cervical	0.527578	-
cg23178195	chr19:35632440-35632476:+	CTD-2527I21.4	breast;liver;cervical	0.527491	-
cg27665767	chr5:140884960-140885048:+	PCDHGA7	liver;cervical	0.527442	both
cg18527919	chr2:24398336-24398442:+	FAM228A	adrenocortical;head;esophageal;breast;bladder;brain;liver;cervical	0.527338	-
cg08290072	chr2:220077730-220077787:-	ATG9A	bladder;breast;head	0.527282	-
cg04109768	chr7:148987029-148987129:+	ZNF783	esophageal;bladder;breast;head;leukemia;cervical	0.527259	+
cg00682007	chr5:140358534-140358592:+	PCDHA6	adrenocortical;colon;esophageal;bladder;breast;head;brain;cholangiocarcinoma;liver;cervical	0.527239	+
cg04449108	chr2:234676495-234676582:+	UGT1A6	colon;esophageal;bladder;breast;head;cervical	0.527229	-
cg07572927	chr14:21161706-21161809:+	ANG	liver;esophageal;cervical	0.527227	-
cg11685960	chr7:940170-940253:-	COX19	esophageal;bladder;breast;brain;liver;cervical	0.527141	+
cg10329694	chr17:3591920-3592053:-	P2RX5-TAX1BP3	colon;esophageal;bladder;breast;head;leukemia;cervical	0.527039	+
cg01236148	chr11:62458752-62458893:-	HNRNPUL2-BSCL2	bladder;head	0.526954	-
cg06468454	chr17:3592786-3592924:-	P2RX5-TAX1BP3	colon;esophageal;breast;bladder;head;leukemia;cervical	0.526879	+
cg26530497	chr13:36764083-36764193:-	SOHLH2	head;esophageal;cervical	0.526795	-
cg26530497	chr13:36748859-36749006:-	CCDC169-SOHLH2	cervical;esophageal;head	0.526784	-
cg18527919	chr2:24406154-24406241:+	FAM228A	colon;head;esophageal;breast;bladder;brain;liver;cervical	0.526782	-
cg07237830	chr11:62474581-62474796:-	HNRNPUL2-BSCL2	glioblastoma;breast;brain	0.526655	-
cg25258033	chr6:167360170-167360227:-	RP11-514O12.4	glioblastoma;colon;breast;bladder;brain	0.526599	-
cg13194425	chr17:7345913-7349285:+	FGF11	adrenocortical;head;esophageal;bladder;breast;brain;cervical	0.526584	-
cg03569073	chr5:344008-344079:+	PDCD6	esophageal;cervical	0.526558	-
cg16527095	chr12:54378946-54379794:+	RP11-834C11.12	brain;breast;bladder;head	0.526543	both
cg07401394	chr5:140389212-140391929:+	PCDHA4	glioblastoma;adrenocortical;colon;head;esophageal;bladder;breast;brain;cholangiocarcinoma;liver;cervical	0.52644	+
cg01434611	chr17:63553924-63554854:-	CTD-2535L24.2	colon;bladder;esophageal;cervical	0.526421	-
cg02593924	chr16:1843638-1843734:-	SPSB3	breast;adrenocortical	0.526412	-
cg23510527	chr2:234676495-234676582:+	UGT1A9	esophageal;bladder;breast;head;cervical	0.526404	-
cg23178195	chr19:35631501-35631533:+	FXYD1	breast;liver;cervical	0.526391	-
cg00682007	chr5:140362060-140362148:+	PCDHA2	colon;esophageal;breast;bladder;head;brain;cholangiocarcinoma;liver;cervical	0.526356	+
cg22792735	chr17:63537573-63537675:-	AXIN2	colon;esophageal	0.526339	-
cg00682007	chr5:140358534-140358592:+	PCDHA5	adrenocortical;colon;head;esophageal;bladder;breast;brain;cholangiocarcinoma;liver;cervical	0.52632	+
cg13916928	chr11:62458547-62458613:-	HNRNPUL2-BSCL2	breast;brain	0.526259	-
cg07492281	chr7:939056-939127:-	ADAP1	colon;leukemia;esophageal	0.526031	-
cg19605575	chr14:77685144-77685306:+	RP11-463C8.4	colon;breast	0.526024	-
cg07780528	chr19:35629732-35629798:+	FXYD1	breast;liver;brain	0.526021	-
cg25225693	chr7:99818551-99819111:+	PVRIG	bladder;breast;cholangiocarcinoma;leukemia;liver;cervical	0.526009	-
cg01141838	chr11:62458547-62458613:-	HNRNPUL2-BSCL2	breast;brain	0.526006	-
cg11600991	chr7:940170-940253:-	ADAP1	colon;esophageal;cervical	0.525986	-
cg07445963	chr5:140874374-140874432:+	PCDHGA2	colon;esophageal;cervical	0.525975	-
cg19964192	chrX:151304462-151304552:-	MAGEA10	colon;esophageal;bladder;breast;head;cervical	0.525925	-
cg11600991	chr7:944697-944909:-	ADAP1	colon;esophageal;cervical	0.525924	-
cg13548189	chr7:939056-939127:-	COX19	bladder;cervical	0.525879	+
cg05673137	chr6:41002429-41002874:-	OARD1	colon;breast;esophageal	0.525843	-
cg18014247	chr2:220077730-220077787:-	ATG9A	bladder;breast;head	0.525759	-
cg00682007	chr5:140362060-140362148:+	PCDHA13	colon;head;esophageal;breast;bladder;brain;cholangiocarcinoma;liver;cervical	0.525705	+
cg27572072	chr7:939739-939801:-	COX19	colon;bladder;liver	0.525666	both
cg01116188	chr13:36748613-36748704:-	CCDC169-SOHLH2	cervical;esophageal;head	0.525654	-
cg04379041	chr20:62366511-62366916:+	RP4-583P15.15	cholangiocarcinoma;liver	0.525653	-
cg04449108	chr2:234676866-234677085:+	UGT1A10	colon;esophageal;bladder;breast;head;cervical	0.525598	-
cg26250093	chr2:24406154-24406241:+	FAM228A	esophageal;bladder;breast;head;liver;cervical	0.525392	-
cg24415565	chr19:28284402-28284558:+	LLNLF-65H9.1	cervical;brain	0.525392	-
cg06974871	chr11:62459848-62459945:-	HNRNPUL2-BSCL2	bladder;head	0.525225	-
cg27572072	chr7:940170-940253:-	COX19	colon;bladder;liver	0.525203	both
cg09844257	chr15:75114170-75114241:+	LMAN1L	adrenocortical;head;esophageal;bladder;breast;brain;cervical	0.525075	-
cg24775454	chr2:220077963-220078048:-	ATG9A	bladder;breast;head	0.525015	-
cg27361577	chr2:234676866-234677085:+	UGT1A7	adrenocortical;colon;esophageal;bladder;head;liver;cervical	0.525002	both
cg13814664	chr13:36764083-36764193:-	SOHLH2	head;esophageal;cervical	0.524951	-
cg01242400	chr20:62365997-62366176:+	RP4-583P15.15	cholangiocarcinoma;liver;head	0.524818	-
cg24710938	chr13:36748613-36748704:-	SOHLH2	bladder;head;esophageal;cervical	0.524792	-
cg00682007	chr5:140358534-140358592:+	PCDHA4	colon;esophageal;bladder;breast;head;brain;cholangiocarcinoma;liver;cervical	0.524769	+
cg00682007	chr5:140358534-140358592:+	PCDHA1	adrenocortical;colon;head;esophageal;breast;bladder;brain;cholangiocarcinoma;liver;cervical	0.524722	+
cg13548189	chr7:959605-959687:-	COX19	bladder;cervical	0.524687	+
cg24775454	chr2:220078161-220078224:-	ATG9A	bladder;breast;head	0.524539	-
cg03392965	chr7:30922536-30922608:+	INMT-FAM188B	bladder;breast;cervical	0.524503	+
cg11600991	chr7:943763-943909:-	ADAP1	colon;esophageal;cervical	0.524438	-
cg27572072	chr7:959605-959687:-	COX19	colon;bladder;liver	0.524416	both
cg15291090	chr13:36767943-36768004:-	CCDC169-SOHLH2	cervical;esophageal;head	0.524388	-
cg17788227	chr17:7345913-7349285:+	CHRNB1	head;esophageal;cervical	0.524377	-
cg08290072	chr2:220077963-220078048:-	ATG9A	bladder;breast;head	0.524367	-
cg18127823	chr7:939056-939127:-	ADAP1	colon;esophageal;cervical	0.524302	-
cg13814664	chr13:36748613-36748704:-	CCDC169-SOHLH2	cervical;esophageal;head	0.524239	-
cg10911660	chr19:37660741-37660956:-	CTC-454I21.3	cervical;head	0.524207	-
cg21004358	chr4:187347391-187348252:-	RP11-215A19.2	colon;breast;esophageal;brain	0.524191	-
cg07775813	chr15:69267068-69267171:+	RP11-809H16.2	brain;breast;cervical;head	0.524077	-
cg01557754	chr17:7345095-7345198:+	RP11-104H15.7	adrenocortical;esophageal;breast;bladder;head;brain;liver;cervical	0.524052	-
cg06462874	chr17:7345913-7349285:+	RP11-104H15.7	adrenocortical;esophageal;breast;bladder;head;brain;cervical	0.523964	-
cg08290072	chr2:220078161-220078224:-	ATG9A	bladder;breast;head	0.523949	-
cg12726277	chr7:975011-975141:-	ADAP1	liver;kidney_chromophobe	0.523923	+
cg19409149	chr2:234676866-234677085:+	UGT1A10	esophageal;bladder;head;liver;cervical	0.52391	-
cg14222245	chr19:58863649-58863921:-	CTD-2619J13.8	cholangiocarcinoma;liver	0.523847	-
cg07979271	chr19:50925730-50925802:+	SPIB	colon;bladder;breast;head	0.523843	-
cg00682007	chr5:140362060-140362148:+	PCDHA3	colon;head;esophageal;bladder;breast;brain;cholangiocarcinoma;liver;cervical	0.523838	+
cg00178864	chr4:140187317-140188195:-	MGARP	brain;breast;adrenocortical;head	0.523832	-
cg26560895	chr7:30791751-30791920:+	INMT	colon;esophageal;bladder;breast;cervical	0.523816	-
cg23510527	chr2:234678177-234680261:+	UGT1A6	esophageal;bladder;breast;head;liver;cervical	0.523547	-
cg26544277	chr2:220078312-220078388:-	ATG9A	breast;head	0.523535	-
cg09231741	chr17:63534220-63534461:-	AXIN2	colon;esophageal;cervical	0.523454	-
cg13856573	chr11:62472773-62473089:-	HNRNPUL2-BSCL2	glioblastoma;breast;brain	0.523376	-
cg06974871	chr11:62458752-62458893:-	HNRNPUL2-BSCL2	bladder;head	0.523357	-
cg14264773	chr1:226075099-226075732:-	LEFTY1	colon;esophageal	0.523345	-
cg00607627	chr16:28997175-28997209:+	RP11-264B17.3	colon;esophageal;breast;bladder;head;liver;cervical	0.523344	-
cg24775454	chr2:220079111-220079220:-	ATG9A	bladder;breast;head	0.523338	-
cg19841423	chr20:62339905-62340516:+	ZGPAT	colon;cholangiocarcinoma	0.523211	both
cg23178195	chr19:35633624-35633675:+	CTD-2527I21.4	breast;liver;cervical	0.523178	-
cg24424217	chr10:135165751-135166187:+	ZNF511	liver;esophageal	0.523142	-
cg02593924	chr16:1843638-1843734:-	IGFALS	breast;adrenocortical	0.523117	-
cg09886641	chr15:69320555-69324152:+	RP11-809H16.2	colon;breast;brain	0.523034	-
cg09119854	chr17:63553924-63554854:-	AXIN2	colon;esophageal;bladder;breast;cervical	0.52298	-
cg12413156	chr20:62366511-62366916:+	LIME1	colon;liver;cholangiocarcinoma	0.522932	both
cg14209784	chr10:88726914-88730364:-	MMRN2	colon;esophageal;breast;bladder;head;cervical	0.522912	-
cg25401210	chr7:939056-939127:-	COX19	bladder;liver;kidney_chromophobe;cervical	0.522645	+
cg12924956	chr14:24600675-24601038:+	RP11-468E2.6	cholangiocarcinoma;liver	0.522558	-
cg06462874	chr17:7345095-7345198:+	RP11-104H15.10	adrenocortical;esophageal;bladder;breast;head;cervical	0.522497	-
cg14797322	chr12:58166800-58166911:+	METTL21B	bladder;glioblastoma;brain	0.522401	+
cg16322205	chr7:148987029-148987129:+	ZNF783	esophageal;bladder;breast;head;leukemia;cervical	0.522401	+
cg09231741	chr17:63553924-63554854:-	AXIN2	colon;esophageal;cervical	0.52238	-
cg11825070	chr7:966189-966280:-	COX19	bladder;breast;liver	0.522302	+
cg13548189	chr7:939739-939801:-	COX19	bladder;cervical	0.522258	+
cg23797100	chr16:28997456-28997537:+	RP11-264B17.3	colon;bladder;breast;head;liver;cervical	0.522198	-
cg04449108	chr2:234675680-234675811:+	UGT1A9	esophageal;bladder;breast;head;cervical	0.522062	-
cg18014247	chr2:220078161-220078224:-	ATG9A	bladder;breast;head	0.521994	-
cg16462073	chr16:28997175-28997209:+	LAT	colon;esophageal;breast;bladder;head;cholangiocarcinoma;liver;cervical	0.521909	-
cg16462073	chr16:28998120-28998214:+	LAT	colon;esophageal;breast;bladder;head;cholangiocarcinoma;liver;cervical	0.521905	-
cg22897715	chr11:57184046-57184143:-	RP11-872D17.8	breast;liver	0.521867	-
cg18902090	chr5:140389212-140391929:+	PCDHA10	breast;adrenocortical;cervical	0.521866	-
cg24710938	chr13:36744668-36744924:-	CCDC169-SOHLH2	cervical;esophageal;head	0.521816	-
cg18014247	chr2:220077963-220078048:-	ATG9A	bladder;breast;head	0.521781	-
cg23797100	chr16:28997703-28997767:+	RP11-264B17.3	colon;bladder;breast;head;liver;cervical	0.521771	-
cg01434611	chr17:63534220-63534461:-	CTD-2535L24.2	colon;bladder;esophageal;cervical	0.521513	-
cg07401394	chr5:140389212-140391929:+	PCDHA12	glioblastoma;adrenocortical;colon;head;esophageal;bladder;breast;brain;cholangiocarcinoma;liver;cervical	0.52141	+
cg22184210	chr15:57929893-57929972:+	GCOM1	liver;brain	0.521383	-
cg11687863	chr1:162336842-162339813:+	RP11-565P22.6	colon;esophageal;bladder;breast;head;liver;cervical	0.52135	both
cg04606779	chr4:140189826-140189919:-	MGARP	brain;breast;adrenocortical;head	0.521247	-
cg23663476	chr16:28997175-28997209:+	RP11-264B17.3	colon;esophageal;bladder;breast;head;cholangiocarcinoma;liver;cervical	0.521055	-
cg00699029	chr12:54378946-54379794:+	RP11-834C11.12	bladder;head;cervical	0.520935	-
cg26544277	chr2:220079111-220079220:-	ATG9A	breast;head	0.520833	-
cg13856573	chr11:62462040-62462183:-	HNRNPUL2-BSCL2	glioblastoma;breast;brain	0.52075	-
cg20730198	chr2:160634449-160634475:-	LY75-CD302	leukemia;brain	0.520749	-
cg13620881	chr6:10894318-10894437:+	RP11-637O19.3	esophageal;bladder;breast;head;cervical	0.520746	-
cg08331345	chr16:28997175-28997209:+	LAT	colon;esophageal;bladder;breast;head;cholangiocarcinoma;liver;cervical	0.520696	-
cg13814664	chr13:36747829-36747947:-	SOHLH2	cervical;esophageal;head	0.520647	-
cg22792735	chr17:63534220-63534461:-	AXIN2	colon;esophageal	0.520639	-
cg08331345	chr16:28998120-28998214:+	LAT	colon;breast;bladder;head;cholangiocarcinoma;liver;cervical	0.520521	-
cg08222053	chr12:56115473-56116442:+	RDH5	brain;head	0.520437	-
cg16159313	chr3:52021572-52022246:+	ABHD14A-ACY1	adrenocortical;colon;esophageal;breast;bladder;head;cholangiocarcinoma;liver;cervical	0.520408	-
cg10329694	chr17:3582884-3583078:-	P2RX5-TAX1BP3	colon;esophageal;bladder;breast;head;leukemia;cervical	0.520312	+
cg08290072	chr2:220079111-220079220:-	ATG9A	bladder;breast;head	0.520283	-
cg08342194	chr6:31680441-31680566:-	XXbac-BPG32J3.20	colon;bladder;breast;cervical	0.520208	-
cg14638988	chr11:62458752-62458893:-	HNRNPUL2-BSCL2	bladder;head	0.520177	-
cg01503938	chr7:966189-966280:-	COX19	bladder;liver;cervical	0.520171	+
cg14222245	chr19:58864294-58864563:-	CTD-2619J13.8	cholangiocarcinoma;liver	0.520089	-
cg11825070	chr7:939056-939127:-	COX19	bladder;breast;liver	0.520081	+
cg04735129	chr2:160637393-160637509:-	LY75-CD302	breast;brain	0.520038	-
cg07492281	chr7:959605-959687:-	ADAP1	colon;leukemia;esophageal	0.519961	-
cg23995753	chr2:160676237-160676431:-	LY75-CD302	colon;esophageal;bladder;breast;head	0.519914	-
cg25225693	chr7:99818170-99818296:+	PVRIG	bladder;breast;cholangiocarcinoma;leukemia;liver;cervical	0.519772	-
cg17830204	chr7:99818551-99819111:+	PVRIG	colon;esophageal;bladder;breast;head;cholangiocarcinoma;liver;cervical	0.51977	-
cg05573856	chr7:98609694-98612578:+	AC004893.11	esophageal;head	0.519699	-
cg27361577	chr2:234675680-234675811:+	UGT1A7	adrenocortical;colon;esophageal;bladder;head;liver;cervical	0.519672	both
cg22289815	chr7:944697-944909:-	COX19	bladder;cervical	0.51962	+
cg00682007	chr5:140362060-140362148:+	PCDHA11	colon;head;esophageal;bladder;breast;brain;cholangiocarcinoma;liver;cervical	0.519585	+
cg09844257	chr15:75111493-75112440:+	LMAN1L	adrenocortical;esophageal;breast;bladder;head;brain;cervical	0.519572	-
cg12705353	chr12:122359192-122359589:+	RP11-87C12.2	esophageal;bladder;breast;head;cervical	0.519554	-
cg16527469	chr7:975011-975141:-	COX19	bladder;liver	0.519528	+
cg13856573	chr11:62469940-62470021:-	HNRNPUL2-BSCL2	glioblastoma;breast;brain	0.519482	-
cg25733797	chr11:18028138-18028293:-	RP1-59M18.2	bladder;cervical	0.519397	-
cg20897667	chr19:57334121-57334204:-	PEG3	cholangiocarcinoma;bladder;brain	0.519369	-
cg06573604	chr2:160667037-160667186:-	LY75-CD302	colon;esophageal;bladder;breast;head	0.519327	-
cg04449108	chr2:234676495-234676582:+	UGT1A10	colon;esophageal;breast;bladder;head;cervical	0.519316	-
cg17106175	chr11:62458752-62458893:-	HNRNPUL2-BSCL2	bladder;head	0.519246	-
cg04449108	chr2:234676495-234676582:+	UGT1A9	esophageal;bladder;breast;head;cervical	0.519203	-
cg22792735	chr17:63553924-63554854:-	AXIN2	colon;esophageal	0.519137	-
cg27009392	chr16:69381691-69381839:-	RP11-343C2.9	breast;cervical	0.519056	-
cg13620881	chr6:10906253-10906287:+	SYCP2L	esophageal;bladder;breast;head;cervical	0.519048	-
cg18838701	chr19:55667971-55668012:-	CTD-2587H24.4	bladder;cervical	0.519035	-
cg15923943	chr5:140358534-140358592:+	PCDHA5	liver;head	0.518969	+
cg04109768	chr7:148989302-148989399:+	ZNF783	esophageal;bladder;breast;head;leukemia;cervical	0.518925	+
cg16992787	chr19:5914396-5914500:+	AC104532.2	breast;bladder;brain;liver;cervical	0.51886	-
cg09844257	chr15:75108498-75108652:+	RP11-414J4.2	adrenocortical;esophageal;breast;head;brain;cervical	0.518798	-
cg00012362	chr1:153598796-153599009:-	RP1-178F15.5	breast;brain	0.518776	-
cg00164997	chr6:25042079-25042398:-	FAM65B	breast;bladder;head;brain;leukemia;liver;cervical	0.518723	-
cg25401210	chr7:938670-938898:-	COX19	bladder;liver;kidney_chromophobe;cervical	0.518712	+
cg23178195	chr19:35632440-35632476:+	FXYD1	breast;liver;cervical	0.518685	-
cg25927529	chr13:24557866-24558072:+	SPATA13	uterine;head	0.518684	both
cg00682007	chr5:140362060-140362148:+	PCDHA12	colon;head;esophageal;breast;bladder;brain;cholangiocarcinoma;liver;cervical	0.518657	+
cg00589850	chr5:140874374-140874432:+	PCDHGA12	cervical;liver;brain	0.518634	both
cg14222245	chr19:58862757-58863053:-	CTD-2619J13.8	cholangiocarcinoma;liver	0.518598	-
cg24775454	chr2:220077109-220077213:-	ATG9A	bladder;breast;head	0.518575	-
cg14727777	chr4:140187317-140188195:-	NDUFC1	breast;adrenocortical;brain	0.51857	-
cg05247914	chr19:35632440-35632476:+	FXYD1	colon;breast;brain;liver;cervical	0.518505	-
cg05338167	chr15:68489778-68489966:-	RP11-315D16.2	colon;esophageal;bladder;breast;cervical	0.518504	-
cg08342194	chr6:31681538-31681842:-	LY6G6E	colon;breast;bladder;head;cervical	0.518443	-
cg04449108	chr2:234675680-234675811:+	UGT1A10	colon;esophageal;breast;bladder;head;cervical	0.518431	-
cg25258033	chr6:167365976-167366036:-	RP11-514O12.4	glioblastoma;colon;breast;bladder;brain	0.518411	-
cg24256772	chr11:94278759-94278984:+	FUT4	colon;bladder;esophageal	0.51836	-
cg18127823	chr7:939739-939801:-	ADAP1	colon;esophageal;cervical	0.518303	-
cg08290072	chr2:220078312-220078388:-	ATG9A	bladder;breast;head	0.518248	-
cg26530497	chr13:36748613-36748704:-	CCDC169-SOHLH2	cervical;esophageal;head	0.518235	-
cg18527919	chr2:24400671-24400739:+	FAM228A	colon;head;esophageal;breast;bladder;brain;liver;cervical	0.518193	-
cg23510527	chr2:234678177-234680261:+	UGT1A10	esophageal;bladder;breast;head;liver;cervical	0.51818	-
cg13918544	chr19:50926080-50926294:+	CTD-2545M3.6	colon;liver;head	0.518137	-
cg14222245	chr19:58860934-58862017:-	CTD-2619J13.8	cholangiocarcinoma;liver	0.518137	-
cg01158277	chr11:111783460-111783647:+	HSPB2-C11orf52	glioblastoma;colon;head;breast;bladder;brain;cervical	0.517832	-
cg17797591	chr17:63545638-63545778:-	CTD-2535L24.2	colon;esophageal;head;liver;cervical	0.517808	-
cg00208734	chr13:36767943-36768004:-	CCDC169-SOHLH2	cervical;esophageal;head	0.51778	-
cg18105842	chr17:7344770-7344900:+	RP11-104H15.7	adrenocortical;colon;head;esophageal;breast;bladder;brain;liver;cervical	0.517766	-
cg10329694	chr17:3585190-3585272:-	P2RX5-TAX1BP3	colon;esophageal;bladder;breast;head;leukemia;cervical	0.517655	+
cg06657721	chr6:25042079-25042398:-	FAM65B	colon;bladder;breast;brain;liver	0.51743	-
cg19409149	chr2:234675680-234675811:+	UGT1A9	esophageal;bladder;breast;head;liver;cervical	0.517397	-
cg00682007	chr5:140358534-140358592:+	PCDHA3	colon;head;esophageal;bladder;breast;brain;cholangiocarcinoma;liver;cervical	0.517387	+
cg13814664	chr13:36744668-36744924:-	CCDC169-SOHLH2	head;esophageal;cervical	0.517374	-
cg06946543	chr13:76334580-76335174:+	LMO7	esophageal;brain	0.517348	-
cg13918544	chr19:50926862-50927012:+	CTD-2545M3.6	colon;liver;head	0.517096	-
cg07833710	chr1:178006829-178006936:-	RP4-798P15.3	colon;esophageal;bladder;liver;cervical	0.517088	-
cg03315058	chr11:62458752-62458893:-	HNRNPUL2-BSCL2	bladder;head	0.517037	-
cg23510527	chr2:234600321-234600466:+	UGT1A6	colon;esophageal;bladder;breast;head;cervical	0.517025	-
cg20981058	chr19:37660741-37660956:-	CTC-454I21.3	head;cervical	0.517003	-
cg22897715	chr11:57185221-57185360:-	RP11-872D17.8	breast;liver	0.516876	-
cg18902090	chr5:140362060-140362148:+	PCDHA10	breast;cervical	0.516829	-
cg08290072	chr2:220077109-220077213:-	ATG9A	bladder;breast;head	0.516802	-
cg08578703	chr6:25042079-25042398:-	FAM65B	colon;head;esophageal;breast;bladder;brain;leukemia;liver;cervical	0.516737	-
cg19698668	chr7:148985522-148986548:+	ZNF783	esophageal;bladder;breast;head;leukemia;cervical	0.516699	+
cg20847746	chr1:153599959-153600117:-	RP1-178F15.5	cholangiocarcinoma;breast;brain	0.516607	-
cg22897715	chr11:57182406-57182579:-	SLC43A3	breast;liver	0.516606	-
cg13492227	chr17:7342689-7343132:+	RP11-104H15.10	glioblastoma;adrenocortical;esophageal;bladder;breast;head;brain;cervical	0.516571	-
cg16786756	chr4:187347391-187348252:-	RP11-215A19.2	colon;breast;esophageal;brain	0.51652	-
cg00682007	chr5:140358534-140358592:+	PCDHA13	colon;esophageal;cholangiocarcinoma;bladder;breast;head;brain;liver;cervical	0.516409	+
cg08342194	chr6:31679753-31679892:-	XXbac-BPG32J3.20	colon;bladder;breast;cervical	0.516383	-
cg16880946	chr7:27191907-27192217:-	HOXA3	colon;esophageal;bladder;breast;head;brain;leukemia;cervical	0.516373	-
cg06462874	chr17:7344770-7344900:+	RP11-104H15.10	adrenocortical;esophageal;breast;bladder;head;cervical	0.516369	-
cg04111611	chr6:32920726-32920899:-	XXbac-BPG181M17.5	liver;cervical	0.51634	-
cg20513976	chr20:62369536-62369852:+	RP4-583P15.15	colon;esophageal;bladder;head;cholangiocarcinoma;liver;cervical	0.516339	-
cg02458065	chr19:52567719-52570863:-	ZNF432	leukemia;cervical	0.51624	-
cg19893664	chr14:105618498-105618628:-	RP11-44N21.4	colon;bladder;esophageal;head	0.516227	+
cg04606779	chr4:140187317-140188195:-	MGARP	brain;breast;adrenocortical;head	0.516224	-
cg25316484	chr7:27191907-27192217:-	HOXA3	bladder;cervical;esophageal;head	0.516165	-
cg14566959	chr5:140884960-140885048:+	PCDHGB4	colon;glioblastoma;breast;brain	0.516155	both
cg24954590	chr5:140884960-140885048:+	PCDHGA5	kidney_chromophobe;brain	0.516141	both
cg07237830	chr11:62458547-62458613:-	HNRNPUL2-BSCL2	breast;brain	0.516012	-
cg17830204	chr7:99818383-99818443:+	PVRIG	colon;esophageal;bladder;breast;head;cholangiocarcinoma;liver;cervical	0.516002	-
cg16786756	chr4:187347391-187348252:-	F11-AS1	colon;breast;esophageal;brain	0.515981	-
cg26530497	chr13:36747829-36747947:-	SOHLH2	cervical;esophageal;head	0.515929	-
cg12832313	chr5:140389212-140391929:+	PCDHA10	breast;cervical	0.515901	-
cg21483415	chr3:195451098-195452032:+	LINC00969	colon;esophageal;breast;bladder;head;liver;cervical	0.5158	-
cg13548189	chr7:940170-940253:-	COX19	bladder;cervical	0.515783	+
cg06818605	chr7:148985522-148986548:+	ZNF783	esophageal;bladder;breast;head;leukemia;cervical	0.515743	+
cg02835822	chr11:2168796-2169037:-	INS-IGF2	cholangiocarcinoma;liver	0.515686	+
cg19409149	chr2:234676866-234677085:+	UGT1A7	esophageal;bladder;head;liver;cervical	0.515641	-
cg05673137	chr6:41001366-41001920:-	OARD1	colon;breast;esophageal	0.515579	-
cg00682007	chr5:140358534-140358592:+	PCDHA2	colon;esophageal;bladder;breast;head;brain;cholangiocarcinoma;liver;cervical	0.515515	+
cg18127823	chr7:940170-940253:-	ADAP1	colon;esophageal;cervical	0.515406	-
cg18878432	chr17:46681842-46682354:-	HOXB6	colon;bladder;esophageal;cervical	0.51536	-
cg22289815	chr7:940170-940253:-	COX19	bladder;cervical	0.515354	+
cg02264802	chr4:8601180-8601309:+	CPZ	adrenocortical;esophageal;bladder;head;liver	0.51534	+
cg09950076	chr2:234676866-234677085:+	UGT1A9	esophageal;bladder;breast;head;liver;cervical	0.515338	-
cg22897715	chr11:57176648-57176771:-	RP11-872D17.8	breast;liver;esophageal;brain	0.515282	-
cg12251111	chr17:34325902-34325961:-	CCL15-CCL14	colon;esophageal;breast;bladder;cholangiocarcinoma;liver;cervical	0.51523	-
cg03180953	chr16:1843638-1843734:-	SPSB3	colon;liver;esophageal;cervical	0.515216	-
cg19409149	chr2:234676495-234676582:+	UGT1A9	esophageal;bladder;breast;head;liver;cervical	0.515211	-
cg15291090	chr13:36767943-36768004:-	SOHLH2	head;esophageal;cervical	0.515201	-
cg07401394	chr5:140389212-140391929:+	PCDHA3	glioblastoma;adrenocortical;colon;esophageal;breast;bladder;head;brain;liver;cervical	0.515167	+
cg16322205	chr7:148984656-148984867:+	ZNF783	esophageal;bladder;breast;head;leukemia;cervical	0.515135	+
cg07780528	chr19:35632440-35632476:+	FXYD1	breast;liver;brain	0.51499	-
cg26544277	chr2:220077730-220077787:-	ATG9A	breast;head	0.514945	-
cg05012239	chr3:195456519-195456610:+	LINC00969	colon;esophageal;breast;head;liver;cervical	0.514817	-
cg19964303	chr2:220075433-220075545:-	ABCB6	cholangiocarcinoma;head	0.514724	-
cg13856573	chr11:62460135-62460269:-	HNRNPUL2-BSCL2	glioblastoma;breast;brain	0.514678	-
cg13194425	chr17:7344770-7344900:+	RP11-104H15.7	adrenocortical;colon;esophageal;breast;bladder;head;brain;liver;cervical	0.514656	-
cg15146567	chr3:42949514-42950401:+	KRBOX1	bladder;breast	0.514534	-
cg16462073	chr16:28997034-28997061:+	LAT	colon;esophageal;breast;bladder;head;cholangiocarcinoma;liver;cervical	0.514466	-
cg00607627	chr16:29001095-29001160:+	LAT	colon;breast;bladder;liver;cervical	0.514424	-
cg26544277	chr2:220078161-220078224:-	ATG9A	breast;head	0.51441	-
cg27486695	chr2:220077730-220077787:-	ATG9A	bladder;breast;head	0.514365	-
cg08222609	chr14:24025198-24026513:+	THTPA	cholangiocarcinoma;breast	0.514364	-
cg19340950	chr19:55667569-55667700:-	CTD-2587H24.4	leukemia;head	0.514353	both
cg07920064	chr2:220078312-220078388:-	ATG9A	breast;head	0.514299	-
cg11375547	chr19:55670031-55670817:-	CTD-2587H24.4	breast;cervical	0.514291	+
cg13492227	chr17:7345095-7345198:+	RP11-104H15.7	adrenocortical;colon;head;esophageal;breast;bladder;brain;liver;cervical	0.514261	-
cg09844257	chr15:75115900-75116023:+	RP11-414J4.2	adrenocortical;head;esophageal;breast;bladder;brain;cervical	0.514248	-
cg09231741	chr17:63537573-63537675:-	AXIN2	colon;esophageal;cervical	0.5141	-
cg21272996	chr11:57558857-57559145:+	TMX2-CTNND1	colon;leukemia	0.514087	both
cg25258033	chr6:167356507-167357297:-	RP11-514O12.4	glioblastoma;colon;breast;bladder;brain;liver	0.514062	-
cg01364769	chr10:22607888-22607947:+	COMMD3-BMI1	leukemia;breast;bladder	0.51402	-
cg24915503	chr5:140362060-140362148:+	PCDHA3	colon;breast;head;cholangiocarcinoma;liver;cervical	0.513974	+
cg03531211	chr6:32920726-32920899:-	HLA-DMA	colon;breast;bladder;head;brain;liver;cervical	0.513901	-
cg18014247	chr2:220079111-220079220:-	ATG9A	bladder;breast;head	0.513871	-
cg13814664	chr13:36744668-36744924:-	SOHLH2	head;esophageal;cervical	0.513705	-
cg26333513	chr11:62459848-62459945:-	HNRNPUL2-BSCL2	bladder;head	0.513641	-
cg02264802	chr4:8601180-8601309:+	GPR78	adrenocortical;esophageal;bladder;head;liver	0.513587	+
cg15291090	chr13:36776016-36776230:-	SOHLH2	head;esophageal;cervical	0.513453	-
cg09700470	chr11:62458752-62458893:-	HNRNPUL2-BSCL2	bladder;head	0.513447	-
cg23292259	chr14:39709765-39709851:+	RP11-407N17.3	bladder;esophageal;cervical	0.51341	-
cg07401394	chr5:140389212-140391929:+	PCDHA11	glioblastoma;adrenocortical;colon;esophageal;bladder;breast;head;brain;cholangiocarcinoma;liver;cervical	0.513332	+
cg18092351	chr7:940170-940253:-	ADAP1	colon;esophageal	0.513299	-
cg05296180	chr14:21156932-21157033:+	RNASE4	cholangiocarcinoma;breast;liver	0.513182	-
cg23995753	chr2:160698756-160698885:-	LY75-CD302	colon;breast;esophageal;head	0.513067	-
cg09489757	chr6:41002429-41002874:-	UNC5CL	colon;esophageal;bladder;breast;liver;cervical	0.512911	-
cg20226151	chr7:56019611-56019623:+	GBAS	breast;adrenocortical	0.512861	-
cg04375784	chr6:133136446-133138490:+	SNORA33	colon;bladder;liver;breast	0.512846	-
cg01434611	chr17:63537573-63537675:-	CTD-2535L24.2	colon;bladder;esophageal;cervical	0.512691	-
cg26333513	chr11:62458752-62458893:-	HNRNPUL2-BSCL2	bladder;head	0.512653	-
cg18127823	chr7:943763-943909:-	ADAP1	colon;esophageal;cervical	0.512554	-
cg26544277	chr2:220077963-220078048:-	ATG9A	breast;head	0.512554	-
cg23916044	chr11:62462040-62462183:-	HNRNPUL2-BSCL2	bladder;breast;cervical;head	0.512534	-
cg23916044	chr11:62469940-62470021:-	HNRNPUL2-BSCL2	bladder;breast;cervical;head	0.512511	-
cg18127823	chr7:944697-944909:-	ADAP1	colon;esophageal;cervical	0.512503	-
cg16159313	chr3:52020271-52020347:+	ABHD14A-ACY1	adrenocortical;colon;breast;bladder;head;cholangiocarcinoma;liver;cervical	0.512453	-
cg19893664	chr14:105622075-105622326:-	RP11-44N21.4	colon;bladder;esophageal;head	0.512383	+
cg24926276	chr19:4539994-4540036:-	LRG1	colon;esophageal;bladder;breast;head;leukemia;cervical	0.512341	-
cg19964303	chr2:220074952-220075020:-	ABCB6	cholangiocarcinoma;head	0.512244	-
cg20441502	chr19:35630980-35631044:+	FXYD1	esophageal;breast;head;brain;liver	0.51224	+
cg25105652	chr5:39388901-39388954:-	DAB2	adrenocortical;brain	0.512146	-
cg16462073	chr16:29000848-29000910:+	LAT	colon;esophageal;breast;bladder;head;cholangiocarcinoma;liver;cervical	0.512075	-
cg24775454	chr2:220078312-220078388:-	ATG9A	breast;head	0.512038	-
cg00684776	chr19:53459280-53459357:-	ZNF321P	head;cervical	0.511962	-
cg08735211	chr6:32920726-32920899:-	HLA-DMA	colon;head;bladder;breast;brain;leukemia;liver;cervical	0.511888	-
cg12251111	chr17:34325316-34325427:-	CCL15-CCL14	colon;esophageal;breast;bladder;cholangiocarcinoma;liver;cervical	0.511842	-
cg04981737	chr12:54378946-54379794:+	RP11-834C11.12	bladder;head	0.511752	+
cg05105919	chr17:25965289-25965380:+	AC015688.3	leukemia;esophageal;breast;brain	0.511745	-
cg08331345	chr16:28997034-28997061:+	RP11-264B17.3	colon;bladder;breast;head;liver;cervical	0.511728	-
cg01434611	chr17:63545638-63545778:-	CTD-2535L24.2	colon;bladder;esophageal;cervical	0.511593	-
cg25563256	chr17:7345095-7345198:+	RP11-104H15.7	adrenocortical;colon;esophageal;breast;bladder;head;liver;cervical	0.511426	-
cg16159313	chr3:52019868-52019962:+	ABHD14A-ACY1	adrenocortical;colon;breast;bladder;head;cholangiocarcinoma;liver;cervical	0.511416	-
cg00830813	chr7:966189-966280:-	COX19	colon;breast;liver;head	0.511346	-
cg01448132	chr16:28997034-28997061:+	RP11-264B17.3	colon;bladder;breast;head;liver;cervical	0.511297	-
cg26153631	chr12:54378946-54379794:+	RP11-834C11.12	esophageal;breast;bladder;head;brain;cervical	0.511285	-
cg20737995	chr7:959605-959687:-	COX19	bladder;liver	0.51123	+
cg15923943	chr5:140362060-140362148:+	PCDHA10	liver;adrenocortical;head	0.511216	+
cg08222053	chr12:56117670-56117833:+	RDH5	brain;head	0.511118	-
cg13548189	chr7:943763-943909:-	COX19	bladder;cervical	0.511089	+
cg00682007	chr5:140362060-140362148:+	PCDHA7	adrenocortical;colon;esophageal;cholangiocarcinoma;bladder;breast;head;brain;liver;cervical	0.511047	+
cg16992787	chr19:5914574-5914751:+	AC104532.2	bladder;breast;brain;liver;cervical	0.511013	-
cg13814664	chr13:36748859-36749006:-	SOHLH2	head;esophageal;cervical	0.510984	-
cg04293307	chr17:63537573-63537675:-	AXIN2	colon;esophageal;cervical	0.51098	-
cg16992787	chr19:5914193-5914320:+	AC104532.2	bladder;breast;brain;liver;cervical	0.510944	-
cg21620495	chr2:234676866-234677085:+	UGT1A4	cholangiocarcinoma;bladder;liver	0.510925	-
cg05490023	chr17:46681842-46682354:-	HOXB3	colon;esophageal;breast;bladder;cervical	0.510764	-
cg23663476	chr16:28997861-28998035:+	RP11-264B17.3	colon;bladder;breast;head;liver;cervical	0.510758	-
cg15923943	chr5:140362060-140362148:+	PCDHA5	liver;adrenocortical;head	0.510722	+
cg25258033	chr6:167352084-167352496:-	RP11-514O12.4	glioblastoma;colon;breast;bladder;brain;liver	0.510511	-
cg05247914	chr19:35633376-35633425:+	FXYD1	colon;breast;brain;liver;cervical	0.510374	-
cg13814664	chr13:36748613-36748704:-	SOHLH2	head;esophageal;cervical	0.510344	-
cg26544277	chr2:220078843-220078908:-	ATG9A	breast;head	0.510158	-
cg00412772	chr19:38795205-38795326:+	CTB-102L5.4	cervical;breast;bladder;head	0.51008	-
cg24915503	chr5:140362060-140362148:+	PCDHA1	adrenocortical;colon;esophageal;breast;head;cholangiocarcinoma;liver;cervical	0.510052	+
cg00147751	chr7:99818551-99819111:+	PVRIG	breast;bladder;head;cholangiocarcinoma;leukemia;liver;cervical	0.510033	-
cg06625077	chr16:67964311-67964491:-	CTRL	cholangiocarcinoma;head	0.509971	-
cg11600991	chr7:959605-959687:-	ADAP1	colon;esophageal;cervical	0.509804	-
cg24775454	chr2:220078843-220078908:-	ATG9A	breast;head	0.509757	-
cg16159313	chr3:52021004-52021077:+	ABHD14A-ACY1	adrenocortical;colon;breast;bladder;head;cholangiocarcinoma;liver;cervical	0.509687	-
cg02914087	chr19:12253456-12253530:-	ZNF625-ZNF20	bladder;breast;head;liver;cervical	0.509661	-
cg10329694	chr17:3592786-3592924:-	P2RX5-TAX1BP3	colon;esophageal;bladder;breast;head;leukemia;cervical	0.50966	+
cg24155123	chr5:140884960-140885048:+	PCDHGB4	liver;cervical	0.509657	both
cg24915503	chr5:140389212-140391929:+	PCDHA3	adrenocortical;colon;head;breast;brain;cholangiocarcinoma;liver;cervical	0.509591	+
cg04735129	chr2:160639870-160639980:-	LY75-CD302	breast;brain	0.509574	-
cg12520549	chr2:162279880-162281573:+	AC009487.5	cervical;brain	0.509574	-
cg26544277	chr2:220079683-220079804:-	ATG9A	breast;head	0.509566	-
cg18092351	chr7:939056-939127:-	ADAP1	colon;esophageal	0.50955	-
cg16159313	chr3:52020621-52020677:+	ABHD14A-ACY1	adrenocortical;colon;breast;bladder;head;cholangiocarcinoma;liver;cervical	0.509508	-
cg10336707	chr11:62458752-62458893:-	HNRNPUL2-BSCL2	bladder;head	0.509442	-
cg03564201	chr3:42949514-42950401:+	KRBOX1	colon;esophageal;bladder;breast;brain;cervical	0.509386	-
cg06573604	chr2:160671916-160672084:-	LY75-CD302	colon;esophageal;breast;bladder;head	0.509379	-
cg00830813	chr7:939056-939127:-	COX19	colon;breast;liver;cervical	0.509372	-
cg23983136	chr10:88753119-88753309:+	RP11-96C23.14	cholangiocarcinoma;bladder;breast	0.509312	both
cg01141838	chr11:62458259-62458345:-	HNRNPUL2-BSCL2	breast;brain	0.509246	-
cg26530497	chr13:36748859-36749006:-	SOHLH2	head;esophageal;cervical	0.509245	-
cg15923943	chr5:140362060-140362148:+	PCDHA3	liver;adrenocortical	0.509241	+
cg04449108	chr2:234678177-234680261:+	UGT1A6	colon;esophageal;bladder;breast;head;liver;cervical	0.509164	-
cg11685960	chr7:939056-939127:-	COX19	esophageal;bladder;breast;brain;cervical	0.509161	+
cg01141838	chr11:62458259-62458339:-	HNRNPUL2-BSCL2	breast;brain	0.509155	-
cg14222245	chr19:58864658-58864693:-	CTD-2619J13.8	cholangiocarcinoma;liver	0.509119	-
cg27361577	chr2:234676866-234677085:+	UGT1A8	adrenocortical;colon;esophageal;bladder;head;liver;cervical	0.508881	both
cg21620495	chr2:234675680-234675811:+	UGT1A6	cholangiocarcinoma;bladder;liver	0.508698	-
cg02047300	chr5:140389212-140391929:+	PCDHA4	cholangiocarcinoma;breast	0.508693	-
cg10327980	chr14:24600675-24601038:+	RP11-468E2.6	cholangiocarcinoma;liver;head	0.50868	-
cg17582336	chr17:26694736-26695080:-	CTB-96E2.2	cholangiocarcinoma;liver	0.508599	-
cg07920064	chr2:220079111-220079220:-	ATG9A	breast;head	0.508594	-
cg19409149	chr2:234675680-234675811:+	UGT1A10	esophageal;bladder;head;liver;cervical	0.508586	-
cg15466952	chr1:65890986-65891061:+	LEPROT	cholangiocarcinoma;brain	0.508574	-
cg23916044	chr11:62460135-62460269:-	HNRNPUL2-BSCL2	bladder;head;breast;cervical	0.508565	-
cg00178864	chr4:140196443-140196546:-	MGARP	brain;breast;adrenocortical;head	0.508524	-
cg06573604	chr2:160664960-160665082:-	LY75-CD302	colon;esophageal;breast;bladder;head;cervical	0.50844	-
cg07448606	chr5:140884960-140885048:+	PCDHGA6	colon;esophageal	0.508415	-
cg19409149	chr2:234676495-234676582:+	UGT1A10	esophageal;bladder;head;liver;cervical	0.50841	-
cg13194425	chr17:7345095-7345198:+	RP11-104H15.10	adrenocortical;colon;esophageal;bladder;breast;head;brain;cholangiocarcinoma;liver;cervical	0.508406	-
cg10671668	chr12:4918342-4923944:+	KCNA6	colon;leukemia	0.508381	both
cg00682007	chr5:140358534-140358592:+	PCDHA12	colon;esophageal;breast;bladder;head;brain;cholangiocarcinoma;liver;cervical	0.508285	+
cg09844257	chr15:75108768-75108875:+	RP11-414J4.2	adrenocortical;esophageal;bladder;breast;head;brain;cervical	0.508226	-
cg23797100	chr16:28997175-28997209:+	RP11-264B17.3	colon;bladder;breast;head;liver;cervical	0.508133	-
cg27326224	chr7:975011-975141:-	COX19	bladder;liver	0.508053	+
cg00446123	chr20:62369536-62369852:+	RP4-583P15.15	colon;esophageal;breast;bladder;head;cholangiocarcinoma;liver;cervical	0.508048	-
cg24168413	chr19:35633376-35633425:+	CTD-2527I21.4	brain;breast;liver;cervical	0.508038	-
cg20900312	chr14:77691767-77691804:+	RP11-463C8.4	bladder;breast;head	0.508017	both
cg27361577	chr2:234676495-234676582:+	UGT1A10	colon;esophageal;bladder;head;liver;cervical	0.507992	both
cg00208504	chr4:140187317-140188195:-	MGARP	brain;breast;adrenocortical;cervical	0.507973	-
cg23995753	chr2:160688181-160688297:-	LY75-CD302	colon;esophageal;bladder;breast;head	0.507907	-
cg03165356	chr2:216861029-216861188:-	PECR	cervical;brain	0.507785	-
cg26544277	chr2:220078548-220078673:-	ATG9A	breast;head	0.507725	-
cg16159313	chr3:52021325-52021469:+	ABHD14A-ACY1	adrenocortical;colon;esophageal;bladder;breast;head;cholangiocarcinoma;liver;cervical	0.507669	-
cg09312781	chr7:975011-975141:-	COX19	bladder;liver	0.507636	+
cg00682007	chr5:140362060-140362148:+	PCDHAC2	colon;head;esophageal;breast;bladder;brain;cholangiocarcinoma;liver;cervical	0.507618	+
cg26530497	chr13:36748613-36748704:-	SOHLH2	cervical;esophageal;head	0.507582	-
cg08038741	chr14:104136519-104136620:+	KLC1	colon;esophageal	0.507537	+
cg06714180	chr12:54410642-54411198:+	HOXC4	bladder;glioblastoma;adrenocortical;brain	0.507506	+
cg08331345	chr16:29000848-29000910:+	LAT	colon;bladder;breast;head;cholangiocarcinoma;liver;cervical	0.507503	-
cg24132791	chr19:23991521-23991616:+	RPSAP58	colon;esophageal;bladder;breast;head;cervical	0.507478	-
cg27420889	chr4:187347391-187348252:-	RP11-215A19.2	colon;breast;esophageal;head	0.507389	-
cg15486184	chr3:195451098-195452032:+	MUC20	kidney_chromophobe;esophageal	0.507352	both
cg18368125	chr16:69383428-69383554:-	RP11-343C2.9	breast;cervical	0.50734	-
cg12322132	chr11:2170356-2170575:-	IGF2	cholangiocarcinoma;liver	0.507332	+
cg01158277	chr11:111784165-111784817:+	HSPB2	glioblastoma;colon;bladder;breast;head;brain;cervical	0.507286	-
cg15923943	chr5:140358534-140358592:+	PCDHA1	liver;adrenocortical;head	0.507221	+
cg05105919	chr17:25967598-25967799:+	AC015688.3	leukemia;esophageal;breast;brain	0.507218	-
cg00208734	chr13:36776016-36776230:-	CCDC169-SOHLH2	cervical;esophageal;head	0.50719	-
cg00682007	chr5:140358534-140358592:+	PCDHA11	colon;head;esophageal;bladder;breast;brain;cholangiocarcinoma;liver;cervical	0.507119	+
cg14727777	chr4:140189826-140189919:-	MGARP	breast;adrenocortical;brain	0.507067	-
cg02808220	chr11:2168796-2169037:-	INS-IGF2	liver;brain	0.507062	both
cg26647197	chr5:140884960-140885048:+	PCDHGB4	colon;brain	0.507013	both
cg27486695	chr2:220077963-220078048:-	ATG9A	bladder;breast;head	0.50701	-
cg11811840	chr2:234678177-234680261:+	UGT1A1	esophageal;bladder;head;liver;cervical	0.50701	-
cg07070518	chr7:966189-966280:-	COX19	bladder;liver	0.506997	+
cg18092351	chr7:938670-938898:-	ADAP1	colon;esophageal	0.506981	-
cg09996597	chr16:1843638-1843734:-	SPSB3	breast;liver;adrenocortical	0.506931	-
cg13548189	chr7:944697-944909:-	COX19	bladder;cervical	0.506878	+
cg16927606	chr19:36230611-36230989:-	AD000671.6	colon;head;breast;bladder;brain;cervical	0.506852	-
cg27361577	chr2:234676866-234677085:+	UGT1A10	colon;esophageal;bladder;head;liver;cervical	0.506705	both
cg13856573	chr11:62459848-62459945:-	HNRNPUL2-BSCL2	glioblastoma;breast;brain	0.506698	-
cg16159313	chr3:52021163-52021212:+	ABHD14A-ACY1	adrenocortical;colon;breast;bladder;head;cholangiocarcinoma;liver;cervical	0.506682	-
cg17106175	chr11:62458547-62458613:-	HNRNPUL2-BSCL2	bladder;head	0.506643	-
cg18014247	chr2:220078312-220078388:-	ATG9A	breast;head	0.506616	-
cg27361577	chr2:234676495-234676582:+	UGT1A6	colon;esophageal;bladder;head;liver;cervical	0.506555	both
cg09505117	chr2:234637773-234638639:+	UGT1A6	bladder;liver;esophageal;rectum	0.506436	-
cg27361577	chr2:234676866-234677085:+	UGT1A6	colon;esophageal;bladder;head;liver;cervical	0.506414	both
cg18105842	chr17:7345913-7349285:+	FGF11	adrenocortical;head;esophageal;breast;bladder;brain;cervical	0.506406	-
cg08642285	chr15:68489778-68489966:-	RP11-315D16.2	colon;breast;esophageal;cervical	0.506363	-
cg09231741	chr17:63534220-63534461:-	CTD-2535L24.2	colon;esophageal;cervical	0.506172	-
cg18092351	chr7:943763-943909:-	ADAP1	colon;esophageal	0.50611	-
cg26544277	chr2:220077109-220077213:-	ATG9A	breast;head	0.506094	-
cg07780528	chr19:35633376-35633425:+	FXYD1	breast;liver;brain	0.506035	-
cg23916044	chr11:62472773-62473089:-	HNRNPUL2-BSCL2	bladder;breast;cervical;head	0.506031	-
cg21163128	chr11:62460135-62460269:-	HNRNPUL2-BSCL2	bladder;liver;head	0.506018	-
cg08290072	chr2:220079683-220079804:-	ATG9A	bladder;breast;head	0.505992	-
cg18092351	chr7:939739-939801:-	ADAP1	colon;esophageal	0.505874	-
cg12322132	chr11:2170356-2170833:-	IGF2	cholangiocarcinoma;liver	0.505841	+
cg19183743	chr7:27191907-27192217:-	HOXA3	colon;esophageal;bladder;breast;head;brain;leukemia;cervical	0.505839	-
cg03078169	chr19:35629732-35629798:+	FXYD1	breast;liver;brain	0.505737	-
cg27361577	chr2:234675680-234675811:+	UGT1A10	colon;esophageal;bladder;head;liver;cervical	0.505722	both
cg19759135	chr5:179220986-179221139:+	LTC4S	bladder;breast;head;cholangiocarcinoma;liver;cervical	0.505705	-
cg08347373	chr2:160639870-160639980:-	LY75-CD302	leukemia;breast;esophageal;brain	0.505679	-
cg06468454	chr17:3593899-3593974:-	P2RX5-TAX1BP3	colon;esophageal;breast;bladder;head;leukemia;cervical	0.505638	+
cg24775454	chr2:220079683-220079804:-	ATG9A	breast;head	0.505612	-
cg26213368	chr11:62474581-62474796:-	HNRNPUL2-BSCL2	glioblastoma;breast;brain	0.505541	-
cg23178195	chr19:35630980-35631044:+	FXYD1	colon;breast;liver;cervical	0.505535	-
cg09231741	chr17:63545638-63545778:-	AXIN2	colon;esophageal;cervical	0.505497	-
cg27486695	chr2:220078161-220078224:-	ATG9A	bladder;breast;head	0.505496	-
cg07448606	chr5:140874374-140874432:+	PCDHGA6	colon;esophageal	0.505394	-
cg18183247	chr5:140389212-140391929:+	PCDHA4	breast;liver;adrenocortical;head	0.505383	+
cg08935663	chr5:140389212-140391929:+	PCDHA9	bladder;liver	0.505316	+
cg00412772	chr19:38795485-38795646:+	CTB-102L5.4	bladder;breast;cervical;head	0.505231	-
cg12726277	chr7:966189-966280:-	COX19	bladder;liver	0.505207	+
cg25563256	chr17:7345913-7349285:+	RP11-104H15.10	adrenocortical;colon;head;esophageal;bladder;breast;brain;cholangiocarcinoma;liver;cervical	0.505129	-
cg09961645	chr19:19932410-19932560:-	CTC-559E9.4	colon;esophageal;breast;leukemia;cervical	0.505127	-
cg21201401	chr20:62369536-62369852:+	RP4-583P15.15	colon;esophageal;bladder;head;cholangiocarcinoma;liver;cervical	0.505078	-
cg23663476	chr16:29001095-29001160:+	RP11-264B17.3	colon;bladder;breast;head;liver;cervical	0.505065	-
cg03315058	chr11:62458547-62458613:-	HNRNPUL2-BSCL2	bladder;head	0.505048	-
cg20737995	chr7:943763-943909:-	COX19	bladder;liver	0.505047	+
cg26530497	chr13:36744668-36744924:-	CCDC169-SOHLH2	cervical;esophageal;head	0.504956	-
cg15923943	chr5:140358534-140358592:+	PCDHA10	liver;adrenocortical;head	0.504903	+
cg13620881	chr6:10891746-10891814:+	SYCP2L	esophageal;bladder;breast;head;cervical	0.504899	-
cg21620495	chr2:234676495-234676582:+	UGT1A1	cholangiocarcinoma;bladder;liver	0.504891	-
cg08331345	chr16:28997703-28997767:+	LAT	colon;breast;bladder;head;liver;cervical	0.504858	-
cg10051935	chr19:58755331-58755422:+	CTD-3138B18.4	colon;breast	0.504849	-
cg07492281	chr7:975011-975141:-	ADAP1	colon;esophageal	0.504848	-
cg07920064	chr2:220078161-220078224:-	ATG9A	breast;head	0.504758	-
cg17797591	chr17:63553924-63554854:-	CTD-2535L24.2	colon;head;esophageal;cervical	0.504718	-
cg23983136	chr10:88760076-88760191:+	RP11-96C23.14	cholangiocarcinoma;bladder;breast	0.504709	both
cg10327980	chr14:24600675-24601038:+	FITM1	cholangiocarcinoma;liver;head	0.504662	-
cg24915503	chr5:140362060-140362148:+	PCDHA9	colon;esophageal;breast;bladder;head;liver;cervical	0.504636	+
cg07572927	chr14:21152336-21152917:+	ANG	liver;esophageal;cervical	0.504468	-
cg21201401	chr20:62366511-62366916:+	LIME1	breast;liver	0.504449	both
cg19445335	chr7:940170-940253:-	ADAP1	colon;esophageal	0.5044	-
cg27486695	chr2:220077109-220077213:-	ATG9A	bladder;breast;head	0.504244	-
cg09231741	chr17:63553924-63554854:-	CTD-2535L24.2	colon;esophageal;cervical	0.504143	-
cg26523005	chr3:42949514-42950401:+	KRBOX1	bladder;breast;esophageal;brain	0.504006	-
cg22390041	chr1:19200957-19201075:-	RP13-279N23.2	colon;bladder;head	0.504003	-
cg08342194	chr6:31680113-31680566:-	LY6G6E	colon;bladder;breast;head;cervical	0.503999	-
cg02914087	chr19:12253456-12253551:-	ZNF625-ZNF20	bladder;breast;head;liver;cervical	0.50397	-
cg07920064	chr2:220077730-220077787:-	ATG9A	breast;head	0.50392	-
cg27361577	chr2:234675680-234675811:+	UGT1A6	colon;esophageal;bladder;head;liver;cervical	0.503843	both
cg13733923	chr19:4539994-4540036:-	LRG1	cholangiocarcinoma;breast	0.503796	-
cg19893664	chr14:105621899-105621959:-	RP11-44N21.4	colon;bladder;esophageal;head	0.503726	+
cg07780528	chr19:35632440-35632476:+	CTD-2527I21.4	breast;liver;brain	0.503726	-
cg20288341	chr6:31679753-31679892:-	XXbac-BPG32J3.20	colon;bladder;breast;cervical	0.503682	-
cg18489614	chr14:95027779-95028146:+	SERPINA4	cholangiocarcinoma;bladder;liver;esophageal	0.503454	-
cg08290072	chr2:220078843-220078908:-	ATG9A	breast;head	0.503388	-
cg06653796	chr20:62369536-62369852:+	RP4-583P15.15	colon;esophageal;bladder;head;cholangiocarcinoma;liver;cervical	0.503328	-
cg21163128	chr11:62462040-62462183:-	HNRNPUL2-BSCL2	bladder;liver;head	0.503305	-
cg24889708	chr17:46681842-46682354:-	HOXB3	colon;esophageal;bladder;breast;cervical	0.503294	-
cg12552402	chr12:72091060-72091314:+	RP11-293I14.2	colon;esophageal;bladder;head;cervical	0.503237	-
cg27420889	chr4:187347391-187348252:-	F11-AS1	colon;breast;esophageal;head	0.503229	-
cg19817882	chr1:226075099-226075732:-	RP4-559A3.7	colon;breast;cervical	0.503208	-
cg06974871	chr11:62460135-62460269:-	HNRNPUL2-BSCL2	bladder;liver;head	0.503197	-
cg17619311	chr3:42949514-42950401:+	KRBOX1	colon;esophageal;bladder;breast;brain;cervical	0.503178	-
cg24954590	chr5:140874374-140874432:+	PCDHGA5	kidney_chromophobe;brain	0.503143	both
cg04606779	chr4:140196443-140196546:-	MGARP	brain;breast;adrenocortical;head	0.503044	-
cg22030839	chr5:344008-344079:+	PDCD6	esophageal;cervical	0.503014	-
cg00682007	chr5:140358534-140358592:+	PCDHA7	adrenocortical;colon;esophageal;cholangiocarcinoma;bladder;breast;head;brain;liver;cervical	0.502976	+
cg23983136	chr10:88759206-88759348:+	RP11-96C23.14	cholangiocarcinoma;bladder;breast	0.502886	both
cg00412772	chr19:38795015-38795130:+	CTB-102L5.4	bladder;head;breast;cervical	0.502881	-
cg09886641	chr15:69318868-69318991:+	RP11-809H16.2	cervical;breast;brain	0.502851	-
cg09844257	chr15:75115900-75116023:+	LMAN1L	adrenocortical;head;esophageal;bladder;breast;brain;cervical	0.502824	-
cg02196147	chr17:26125726-26125908:-	NOS2	breast;liver;esophageal	0.502819	-
cg12616941	chr10:22616879-22616987:+	BMI1	leukemia;esophageal;brain	0.502814	both
cg25152942	chr19:41281657-41281790:+	MIA	colon;head;esophageal;bladder;breast;brain;cervical	0.502783	-
cg00830813	chr7:939739-939801:-	COX19	colon;breast;liver;cervical	0.502766	-
cg09489757	chr6:41001366-41001920:-	UNC5CL	colon;esophageal;bladder;breast;cholangiocarcinoma;liver;cervical	0.502699	-
cg01434611	chr17:63534220-63534461:-	AXIN2	colon;bladder;esophageal;cervical	0.502638	-
cg12413156	chr20:62369536-62369852:+	RP4-583P15.14	colon;esophageal;breast;bladder;head;cholangiocarcinoma;liver;cervical	0.502637	-
cg19964303	chr2:220075103-220075197:-	ABCB6	cholangiocarcinoma;head	0.502598	-
cg15923943	chr5:140362060-140362148:+	PCDHA6	liver;adrenocortical;head	0.5025	+
cg00607627	chr16:28997034-28997061:+	RP11-264B17.3	colon;bladder;breast;head;liver;cervical	0.50233	-
cg11122009	chr17:63534220-63534461:-	AXIN2	colon;esophageal;breast;bladder;head;liver;cervical	0.502255	-
cg06651752	chr17:3591306-3591399:-	P2RX5-TAX1BP3	colon;esophageal;breast;bladder;head;cervical	0.502188	+
cg07920064	chr2:220077963-220078048:-	ATG9A	breast;head	0.502187	-
cg08550421	chr5:140362060-140362148:+	PCDHA10	breast;cervical	0.502148	-
cg26530497	chr13:36744668-36744924:-	SOHLH2	head;esophageal;cervical	0.502117	-
cg23663476	chr16:29001254-29001340:+	RP11-264B17.3	colon;bladder;breast;head;liver;cervical	0.502071	-
cg17797591	chr17:63537573-63537675:-	CTD-2535L24.2	colon;head;esophageal;cervical	0.502041	-
cg13620881	chr6:10899057-10899081:+	RP11-637O19.3	head;esophageal;breast;cervical	0.502009	-
cg17800124	chr19:5914396-5914500:+	AC104532.2	brain;bladder;breast;cervical	0.502003	-
cg06427838	chr19:23991521-23991616:+	RPSAP58	colon;breast	0.501984	-
cg01557754	chr17:7344770-7344900:+	RP11-104H15.7	adrenocortical;esophageal;breast;bladder;head;brain;liver;cervical	0.501923	-
cg09290506	chr12:58166800-58166911:+	METTL21B	glioblastoma;brain	0.501722	-
cg03909504	chr17:25967598-25967799:+	AC015688.3	colon;leukemia;esophageal;cervical	0.501684	-
cg27486695	chr2:220079111-220079220:-	ATG9A	bladder;breast;head	0.501641	-
cg02556940	chr15:44091157-44091335:-	RP11-296A16.1	colon;esophageal;breast;bladder;head;liver;cervical	0.501622	-
cg07775813	chr15:69320555-69324152:+	NOX5	colon;cervical;breast;brain	0.501619	-
cg20513976	chr20:62366511-62366916:+	LIME1	breast;liver	0.50161	both
cg24915503	chr5:140389212-140391929:+	PCDHA6	adrenocortical;colon;esophageal;bladder;breast;head;brain;liver;cervical	0.501594	+
cg22932993	chr11:2154747-2154904:-	IGF2	bladder;breast;brain	0.501589	-
cg05247914	chr19:35633624-35633675:+	FXYD1	brain;breast;liver;cervical	0.501573	-
cg24915503	chr5:140389212-140391929:+	PCDHA8	adrenocortical;colon;head;esophageal;breast;brain;cholangiocarcinoma;liver;cervical	0.50145	+
cg00943245	chr5:140884960-140885048:+	PCDHGB4	esophageal;bladder;breast;brain;liver;cervical	0.501414	both
cg08038741	chr14:104145646-104145882:+	KLC1	colon;esophageal	0.501406	+
cg11685960	chr7:938670-938898:-	COX19	esophageal;bladder;breast;brain;cervical	0.501376	+
cg01158277	chr11:111783460-111783647:+	HSPB2	glioblastoma;colon;bladder;breast;head;brain;cervical	0.50137	-
cg15180789	chr3:159605497-159605694:+	IQCJ-SCHIP1	glioblastoma;breast	0.501367	-
cg26485937	chr5:140884960-140885048:+	PCDHGA9	liver;brain	0.501362	+
cg09700470	chr11:62458547-62458613:-	HNRNPUL2-BSCL2	bladder;head	0.501306	-
cg22390041	chr1:19215856-19215948:-	RP13-279N23.2	colon;esophageal	0.501211	-
cg01303385	chr3:111564668-111564782:+	PHLDB2	colon;esophageal;breast;bladder;head;cervical	0.50106	-
cg01774894	chr17:46681842-46682354:-	HOXB6	bladder;cervical	0.50096	-
cg23663476	chr16:28997703-28997767:+	RP11-264B17.3	colon;bladder;breast;head;liver;cervical	0.500901	-
cg21163128	chr11:62472773-62473089:-	HNRNPUL2-BSCL2	bladder;liver;head	0.5009	-
cg01434611	chr17:63553924-63554854:-	AXIN2	colon;bladder;esophageal;cervical	0.50089	-
cg24775454	chr2:220078548-220078673:-	ATG9A	breast;head	0.500869	-
cg00607627	chr16:28997861-28998035:+	LAT	colon;breast;bladder;head;liver;cervical	0.500775	-
cg03634833	chr7:938670-938898:-	COX19	colon;esophageal	0.500701	-
cg00682007	chr5:140358534-140358592:+	PCDHAC2	colon;head;esophageal;breast;bladder;brain;cholangiocarcinoma;liver;cervical	0.500678	+
cg09844257	chr15:75108498-75108652:+	LMAN1L	adrenocortical;head;esophageal;breast;brain;cervical	0.500552	-
cg20847746	chr1:153600597-153600713:-	S100A13	breast;bladder;head;brain;cholangiocarcinoma;liver	0.500493	-
cg12616941	chr10:22616671-22616721:+	BMI1	leukemia;esophageal;brain	0.500489	both
cg27361577	chr2:234675680-234675811:+	UGT1A8	adrenocortical;colon;esophageal;bladder;head;liver;cervical	0.500489	both
cg23663476	chr16:28997034-28997061:+	RP11-264B17.3	colon;breast;bladder;head;cholangiocarcinoma;liver;cervical	0.500471	-
cg26982030	chrX:151304462-151304552:-	MAGEA10	colon;esophageal;bladder;breast;head;cervical	0.500435	-
cg05247914	chr19:35630980-35631044:+	CTD-2527I21.4	colon;breast;brain;liver;cervical	0.500403	-
cg16462073	chr16:29001095-29001160:+	LAT	colon;esophageal;breast;bladder;head;cholangiocarcinoma;liver;cervical	0.500351	-
cg23663476	chr16:28997456-28997537:+	RP11-264B17.3	colon;bladder;breast;head;liver;cervical	0.500327	-
cg00446123	chr20:62366511-62366916:+	LIME1	breast;liver	0.500303	both
cg07100128	chr2:220078312-220078388:-	ATG9A	breast;head	0.500279	-
cg25105652	chr5:39388901-39388954:-	C9	adrenocortical;brain	0.500241	-
cg26552774	chr15:44091157-44091335:-	RP11-296A16.1	colon;esophageal;breast;head;liver;cervical	0.500239	-
cg27665767	chr5:140874374-140874432:+	PCDHGA7	liver;cervical	0.500177	both
cg07920064	chr2:220078843-220078908:-	ATG9A	breast;head	0.500093	-
cg12705353	chr12:122359192-122359589:+	WDR66	esophageal;breast;bladder;head;cervical	0.500019	-
cg08210727	chr20:33859808-33859948:-	RP4-614O4.11	bladder;head	0.499944	-
cg01629749	chr7:966189-966280:-	COX19	bladder;breast	0.499932	+
cg25951430	chr11:57177408-57177594:-	RP11-872D17.8	breast;liver;esophageal;brain	0.499832	-
cg03613649	chr17:7345913-7349285:+	FGF11	adrenocortical;esophageal;bladder;breast;head;cervical	0.499827	-
cg16159313	chr3:52020431-52020520:+	ABHD14A-ACY1	colon;bladder;breast;head;cholangiocarcinoma;liver;cervical	0.499826	-
cg15908709	chr17:46681842-46682354:-	HOXB6	colon;esophageal;breast;bladder;cervical	0.499695	-
cg04023872	chr5:353845-354026:+	PDCD6	esophageal;cervical	0.499644	-
cg13916928	chr11:62458084-62458164:-	HNRNPUL2-BSCL2	breast;brain	0.499643	-
cg12413156	chr20:62368886-62369000:+	LIME1	colon;esophageal;breast;head;leukemia;liver;cervical	0.499554	-
cg07780528	chr19:35633376-35633425:+	CTD-2527I21.4	breast;liver;brain	0.499492	-
cg26336265	chr6:25042079-25042398:-	FAM65B	head;breast;bladder;brain;liver;cervical	0.499481	-
cg06573604	chr2:160673317-160673543:-	LY75-CD302	colon;esophageal;bladder;breast;head	0.499425	-
cg00147751	chr7:99818170-99818296:+	PVRIG	esophageal;breast;bladder;head;cholangiocarcinoma;leukemia;liver	0.499403	-
cg21620495	chr2:234637773-234638639:+	UGT1A6	cholangiocarcinoma;bladder;liver	0.499403	-
cg06974871	chr11:62462040-62462183:-	HNRNPUL2-BSCL2	bladder;liver;head	0.499379	-
cg23995753	chr2:160706491-160706651:-	LY75-CD302	colon;breast;esophageal;head	0.499346	-
cg18105842	chr17:7345095-7345198:+	RP11-104H15.10	adrenocortical;colon;head;esophageal;breast;bladder;brain;liver;cervical	0.499333	-
cg19861914	chr13:76379615-76379896:+	LMO7	esophageal;brain	0.499289	-
cg22753548	chr19:55666109-55666198:-	CTD-2587H24.4	cervical;breast;head	0.499239	-
cg24710938	chr13:36767943-36768004:-	CCDC169-SOHLH2	bladder;cervical;esophageal;head	0.499231	-
cg24915503	chr5:140389212-140391929:+	PCDHA9	colon;head;esophageal;breast;bladder;brain;liver;cervical	0.499164	+
cg18127823	chr7:959605-959687:-	ADAP1	colon;esophageal;cervical	0.499125	-
cg00446123	chr20:62368886-62369000:+	RP4-583P15.15	colon;esophageal;breast;bladder;head;liver;cervical	0.499123	-
cg02047300	chr5:140389212-140391929:+	PCDHA3	cholangiocarcinoma;breast	0.499093	-
cg08935663	chr5:140389212-140391929:+	PCDHA1	liver;adrenocortical	0.499073	+
cg09844257	chr15:75108973-75109031:+	RP11-414J4.2	adrenocortical;head;esophageal;bladder;breast;brain;cervical	0.499059	-
cg19409149	chr2:234675680-234675811:+	UGT1A7	esophageal;bladder;head;liver;cervical	0.499037	-
cg10501065	chr11:2168796-2169037:-	IGF2	cholangiocarcinoma;liver	0.498996	+
cg15923943	chr5:140362060-140362148:+	PCDHA2	kidney_chromophobe;liver;adrenocortical;head	0.498968	+
cg22932993	chr11:2156597-2156759:-	IGF2	bladder;breast;brain	0.49891	-
cg15291090	chr13:36776016-36776230:-	CCDC169-SOHLH2	cervical;esophageal;head	0.498881	-
cg15139596	chr19:36230611-36230989:-	AD000671.6	colon;bladder;breast;head;cholangiocarcinoma;cervical	0.498859	-
cg20737995	chr7:944697-944909:-	COX19	bladder;liver	0.498852	+
cg09119854	chr17:63534220-63534461:-	AXIN2	colon;esophageal;bladder;breast;liver;cervical	0.498831	-
cg18183247	chr5:140389212-140391929:+	PCDHA6	adrenocortical;esophageal;breast;head;liver	0.498808	+
cg00407150	chr3:42740200-42740394:-	HHATL	glioblastoma;brain	0.498787	-
cg15923943	chr5:140362060-140362148:+	PCDHA7	kidney_chromophobe;liver;adrenocortical;head	0.49877	+
cg12616941	chr10:22616524-22616579:+	BMI1	leukemia;esophageal;brain	0.498731	both
cg25499650	chr11:7726112-7726221:-	RP11-35J10.5	breast;cervical	0.498728	+
cg18878432	chr17:46681842-46682354:-	HOXB3	colon;bladder;esophageal;cervical	0.498625	-
cg05012239	chr3:195451098-195452032:+	LINC00969	colon;esophageal;breast;head;liver;cervical	0.498502	-
cg03634833	chr7:940170-940253:-	COX19	colon;esophageal	0.498466	-
cg18858331	chr5:140874374-140874432:+	PCDHGB7	cervical;liver;brain	0.498418	both
cg22598028	chr3:44626456-44626499:+	ZNF197	breast;esophageal	0.498352	-
cg24155123	chr5:140874374-140874432:+	PCDHGB4	liver;cervical	0.498195	both
cg23897286	chr6:32065573-32065983:-	TNXB	breast;cervical	0.498087	-
cg19605575	chr14:77685841-77685920:+	RP11-463C8.4	colon;breast	0.498075	-
cg21825888	chr6:31655818-31655880:-	XXbac-BPG32J3.20	bladder;cervical	0.497931	-
cg07106761	chr12:112229110-112229223:+	RP11-162P23.2	breast;esophageal	0.497876	-
cg00719108	chr2:220075433-220075545:-	ABCB6	cholangiocarcinoma;head	0.497844	-
cg07237830	chr11:62458259-62458345:-	HNRNPUL2-BSCL2	breast;brain	0.497801	-
cg09844257	chr15:75108768-75108875:+	LMAN1L	adrenocortical;head;esophageal;bladder;breast;brain;cervical	0.497739	-
cg07237830	chr11:62458259-62458339:-	HNRNPUL2-BSCL2	breast;brain	0.49772	-
cg20513976	chr20:62368886-62369000:+	RP4-583P15.15	colon;esophageal;breast;bladder;head;liver;cervical	0.497719	-
cg16148454	chr16:69383428-69383554:-	RP11-343C2.9	breast;cervical	0.497679	-
cg03392965	chr7:30921796-30921976:+	INMT-FAM188B	bladder;breast;cervical	0.497669	+
cg00943245	chr5:140884960-140885048:+	PCDHGA12	colon;esophageal;bladder;breast;head;brain;liver;cervical	0.497653	both
cg06651752	chr17:3591920-3592053:-	P2RX5-TAX1BP3	colon;esophageal;bladder;breast;head;cervical	0.497543	+
cg05615443	chr13:47011520-47012325:-	PPP1R2P4	colon;esophageal;bladder;breast;brain	0.497501	-
[truncated: 34,473 more rows]
